# Supplementary material for: How is depth of anaesthesia assessed in experimental pigs? A scoping review
Source: PLoS One. 2023 Mar 23;18(3):e0283511. doi: 10.1371/journal.pone.0283511 (PMC10035875; doi:10.1371/journal.pone.0283511)
Supplement: S3 File — (XLSX) [file pone.0283511.s003.xlsx]

## Sheet: Abstract selection table
Author	Year	Original research	Pig/Minipig	In vivo	General anaesthesia	Depth of anaesthesia indicator in the abstract	Duplicate	FINAL RESULT
/	1992	x						Excluded
Aadahl	1995	y	y	y	y	x		Excluded
Aaltonen	2005	y	y	y	y	x		Excluded
Aaltonen	2007	y	y	y	y	x		Excluded
Aaltonen	2005	y	y	?	y	x		Excluded
Aarsaether	2009	y	y	y	?	x		Excluded
Abadi	1999	y	x					Excluded
Abalo	2009	y	x					Excluded
Abbott	1974	y	y	?	?	x		Excluded
Abdalla	1989	y	x					Excluded
Abdalla	1995	y	x					Excluded
Abdalla	1992	y	x					Excluded
Abdallah	2010	y	x					Excluded
Abdel-Aziz	1969	y	x					Excluded
Abdiyev	2015	y	y	x				Excluded
Abdollah	1993	y	x					Excluded
Abdullah	1989	y	x					Excluded
Abdulrauf	2018	y	x					Excluded
Abdulrauf	2017	y	x					Excluded
Abe	1986	y	x					Excluded
Abe	2011	y	x					Excluded
Aberg	2004	y	y	y	y	x		Excluded
Aberg	1969	y	x					Excluded
Abicht	2015	y	y	y	y	x		Excluded
Abou-Arab	2007	y	x					Excluded
Aboud	2015	y	y	y	?	x		Excluded
Aboul Enein	1998	y	x					Excluded
Aboy	2009	y	y	y	y	x		Excluded
Abrahms	2009	x						Excluded
Abrahamsson	2000	y	x					Excluded
Abramson	2008	y	x					Excluded
Acebo	2013	y	x					Excluded
Achanta	2019	y	y	y	y	x		Excluded
Achola	1995	y	x					Excluded
Acioglu	2017	y	x					Excluded
Ackerman	1994	y	x					Excluded
Ackerman	1984	y	x					Excluded
Adachi	1991	y	y	y	y	x		Excluded
Adam	1980	y	y	y	?	y		Included
Adam	1999	y	y	?	?	x		Excluded
Adamec	2007	y	x					Excluded
Adams	1981	y	x					Excluded
Adams	1978	y	x					Excluded
Adams	1977	y	x					Excluded
Adams	1987	y	y	y	y	x		Excluded
Adcock	2003	y	x					Excluded
Adcock	1988	y	x					Excluded
Addison	2018	y	x					Excluded
Adebsin	2015	y	x					Excluded
Adeleke	2015	y	x					Excluded
Adeoluwa	2016	y	?	y	y	x		Excluded
Adeoluwa	2014	y	x					Excluded
Aderibigbe	2010	y	x					Excluded
Adetunji	2001	y	y	y	?	x		Excluded
Adeyemi	2006	y	x					Excluded
Adham	1996	y	y	x				Excluded
Adhikary	2015	y	x					Excluded
Adibuzzman	2014	y	y	y	y	x		Excluded
Adiningsh	2019	y	x					Excluded
Adler-Graschinsky	1983	y	x					Excluded
Adler-Graschinsky	1972	y	x					Excluded
Adome	2003	y	x					Excluded
Ads	2016	x						Excluded
Advenier	1995	x						Excluded
Advenier	1978	y	x					Excluded
Advenier	1990	y	x					Excluded
Advenier	1983	y	x					Excluded
Advenier	1993	y	x					Excluded
Advenier	1993						Duplicate	Excluded
Advenier	1978	y	x					Excluded
Agarwal	2009	y	x					Excluded
Agarwal	2008	y	x					Excluded
Agerskov	2019	y	x					Excluded
Aggarwal	1985	y	x					Excluded
Aggo	2012	y	x					Excluded
Agnew	2003	y	y	y	y	x		Excluded
Agrawal	2012	y	y	y	y	x		Excluded
Aguilar	2019	y	y	y	y	x		Excluded
Aguilar	2019	y	y	y	y	x		Excluded
Aguirre	2012	x						Excluded
Aguirre-Hernandez	2010	y	x					Excluded
Aguirre-Hernandez	2010						Duplicate	Excluded
Agwu	1990	y	x					Excluded
Ahiskalioglu	2017	y	x					Excluded
Ahiskalioglu	2017	y	x					Excluded
Ahiskalioglu	2020	y	x					Excluded
Ahiskalioglu	2017	y	x					Excluded
Ahlers	2008	y	x					Excluded
Ahlstrom	2011	y	y	y	y	x		Excluded
Ahmad	2015	y	x					Excluded
Ahmad	2000	y	y	y	?	x		Excluded
Ahmad	2003	y	x					Excluded
Ahmadu	2012	x						Excluded
Ahn	2012	y	x					Excluded
Ahn	1988	y	x					Excluded
Ahonen	2007	y	x					Excluded
Ahtee	1970	y	x					Excluded
Ahuja	2017	x						Excluded
Aiash	2018	y	y	y	y	x		Excluded
Aickin	1984	x						Excluded
Aidoni	2016	y	y	y	y	x		Excluded
Aidoni	2020	y	y	y	y	x		Excluded
Aidonidis	2009	y	y	y	?	x		Excluded
Aikawa	2011	y	y	y	y	x		Excluded
Aikawa	2011	y	y	y	y	x		Excluded
Aikawa	2016	y	x					Excluded
Aittomaki	2010	y	y	y	y	x		Excluded
Aizawa	2004	y	x					Excluded
Ajadi	2009	y	y	y	y	x		Excluded
Ajadi	2012	y	y	y	y	x		Excluded
Ajadi	2008	y	y	y	?	x		Excluded
Ajadi	2008						Duplicate	Excluded
Akagi	1988	y	x					Excluded
Akaike	2014	y	x					Excluded
Akaike	1994	y	x					Excluded
Akar	2000	y	x					Excluded
Akbarali	2012	y	x					Excluded
Akca	2013	y	x					Excluded
Akca	2013						Duplicate	Excluded
Akers	1991	y	x					Excluded
Akers	1991						Duplicate	Excluded
Akeson	1993	y	y	y	y	y		Included
Akeson	1993						Duplicate	Excluded
Akeson	1993b	y	y	y	y	y		Included
Akeson	1993c	y	y	y	y	y		Included
Akeson	1993						Duplicate	Excluded
Akeson	1992	y	y	y	y	x		Excluded
Akimoto	1997	y	x					Excluded
Akinci	2015	y	x					Excluded
Akiyama	2002	y	x					Excluded
Akiyoshi	1975	y	x					Excluded
Akiyoshi	1975						Duplicate	Excluded
Akiyoshi	1977	y	x					Excluded
Akpinar-Elci	2013	y	x					Excluded
Aktas	2013	y	x					Excluded
Al Foyjul	2019	y	x					Excluded
Al-Abaid	1995	y	x					Excluded
Al-Awthan	2019	y	x					Excluded
Al-Harbi	1992	y	x					Excluded
Al-Jiffry	2001	y	x					Excluded
Al-Khan	2011	y	x					Excluded
Al-Metwalli	2008	y	x					Excluded
Al-Motarreb	2003	y	x					Excluded
al-Obaid	1995	y	x					Excluded
al-Obaid	1996	y	x					Excluded
Al-Obaid	1996						Duplicate	Excluded
Alagarsamy	2007	y	x					Excluded
Alagarsamy	2013	y	x					Excluded
Alagarsamy	2008	y	x					Excluded
Alagarsamy	2009	y	x					Excluded
Alagarsamy	2002	y	x					Excluded
Alagarsamy	2006	y	x					Excluded
Alam	2009	y	y	y	y	x		Excluded
Alam	2002	y	y	y	y	x		Excluded
Alam	2004	y	y	y	y	x		Excluded
Alaoui	2016	y	y	x				Excluded
Alarie	1988	y	x					Excluded
Alarie	1988						Duplicate	Excluded
Alback	1996	y	y	y	y	x		Excluded
Albert	1998	x						Excluded
Albertini	2001	y	y	y	y	x		Excluded
Albini	2016	y	y	y	y	x		Excluded
Alborzi	2006	y	x					Excluded
Albuquerque	1993	y	y	y	y	x		Excluded
Albuquerque	1995	y	y	y	x			Excluded
Albuquerque	1993						Duplicate	Excluded
Albuquerque	1995						Duplicate	Excluded
Alcantara	2014	y	x					Excluded
Alcantara	2014						Duplicate	Excluded
Aldakkak	2009	y	x					Excluded
Aleksandrova	2011	y	x					Excluded
Aleksiewicz	2019	y	y	y	y	x		Excluded
Alessandra	2019	y	y	y	y	x		Excluded
Alex	2002	y	x					Excluded
Alexakis	2008	y	y	y	y	x		Excluded
Alfar	2010	y	y	y	y	x		Excluded
Alfaro	1990	y	x					Excluded
Alfaro	1997	y	x					Excluded
Alguacil	1987	y	x					Excluded
Alguacil	1990	y	x					Excluded
Ali	2018	y	x					Excluded
Ali	2017	y	x					Excluded
Ali	2008	y	y	y	y	x		Excluded
Alican	2018	y	x					Excluded
Allan	1998	y	y	y	y	x		Excluded
Allaouchiche	2001	y	y	y	y	y		Included
Allaouchiche	2001b	y	y	y	y	y		Included
Allaouchiche	2001c	y	y	y	y	y		Included
Allen	2011	y	y	y	y	x		Excluded
Allen	1986	y	x					Excluded
Allen	2017	y	x					Excluded
Allen	2008	x						Excluded
Allford	2007	x						Excluded
Allison	2005	y	y	y	y	x		Excluded
Allison	2006	y	y	y	y	x		Excluded
Allott	1980	y	x					Excluded
Almotrefi	1981	y	x					Excluded
Almoustadi	2010	y	y	y	y	x		Excluded
Almoustadi	2012	y	y	y	?	x		Excluded
Almoustadi	2012						Duplicate	Excluded
Almoustadi	2010b	y	y	y	y	x		Excluded
Almubarak	2005	y	y	y	y	x		Excluded
Almubarak	2005						Duplicate	Excluded
Alonso-Alconada	2016	y	y	y	?	x		Excluded
Alousi	1983	y	x					Excluded
Alphin	1995	y	x					Excluded
Alpiger	2005	y	x					Excluded
Alsip	1986	y	x					Excluded
Alstrup	2020	y	y	y	y	x		Excluded
Alstrup	2013	x						Excluded
Alstrup	2013b	y	y	y	y	x		Excluded
Alstrup	2012	x						Excluded
Alstrup	2013						Duplicate	Excluded
Alstrup	2018	y	y	y	y	x		Excluded
Altafullah	2011	y	x					Excluded
Altan	2005	y	x					Excluded
Altermatt	2010	y	y	y	y	x		Excluded
Altura	1996	y	x					Excluded
Alvarez de Toledo	1988	y	x					Excluded
Alvarez	1986	y	x					Excluded
Alving	1993	y	y	y	y	x		Excluded
Alving	1993	y	y	y	?	x		Excluded
Alving	1991	y	y	y	y	x		Excluded
Alward	1978	y	y	y	y	x		Excluded
Alward	1978						Duplicate	Excluded
Alzheimer	1990	y	x					Excluded
Amagaya	1998	y	?	?	?	x		Excluded
Ambache	1972	y	x					Excluded
Ambache	1968	y	x					Excluded
Ambache	1971	y	x					Excluded
Ambasta	2016	x						Excluded
Ambinder	1979	x						Excluded
Ambrus	2016	y	y	y	?	x		Excluded
Ambrus	2016						Duplicate	Excluded
Ameer	2009	y	x					Excluded
Ameer	2009						Duplicate	Excluded
Amery	2019	y	x					Excluded
Amin	2011	x						Excluded
Aminkov	1994	y	y	y	y	x		Excluded
Amlong	2015	y	x					Excluded
Amoretti	2015	y	x					Excluded
Amoretti	2014	y	x					Excluded
Amos	1999	y	x					Excluded
An	2005	y	x					Excluded
An	2006	y	x					Excluded
An	2004	y	x					Excluded
An	2004						Duplicate	Excluded
Anagnostopoulos	1979	x						Excluded
Anand	2008	y	x					Excluded
Anand Sankar	2011	y	x					Excluded
Ananthanarayan	1998	y	x					Excluded
Anastase	2013	y	x					Excluded
Anastasian	2009	y	x					Excluded
Anastasopoulos	2011	y	x					Excluded
Andersen	2007	x						Excluded
Andersen	2005	y	x					Excluded
Andersen	1984	y	y	y	y	x		Excluded
Andersen	1984						Duplicate	Excluded
Andersen	1985	y	y	y	y	x		Excluded
Andersen	1984b	y	y	y	y	x		Excluded
Andersen	1984b						Duplicate	Excluded
Anderson	1992	x						Excluded
Anderson	1981	y	y	y	y	x		Excluded
Anderson	2011	y	x					Excluded
Anderson	2007	y	x					Excluded
Anderson	2018	y	x					Excluded
Anderson	2016	y	y	x				Excluded
Anderson	2017	y	y	y	y	x		Excluded
Anderson	-	y	x					Excluded
Anderson	2011						Duplicate	Excluded
Andersson	2010	y	y	y	y	x		Excluded
Andersson	2016	y	x					Excluded
Andersson	2011	x						Excluded
Andersson-Wemckert	1989	y	x					Excluded
Andhare	2012	y	x					Excluded
Ando	2018	y	y	y	y	x		Excluded
Ando	2005	y	x					Excluded
Andoh	1994	x						Excluded
Andoh	1994						Duplicate	Excluded
Andoh	1982	y	x					Excluded
Andrade	2007	y	x					Excluded
Andrade Leite-Panissi	1999	y	x					Excluded
Andrasina	2019	y	y	y	y	x		Excluded
Andreadou	2004	y	y	y	y	x		Excluded
Andreatini	2016	y	x					Excluded
Andrew Tompkins	2018	y	x					Excluded
Andrews	1993	x						Excluded
Andrews	1990	y	y	y	y	y		Included
Andrieu	2007	y	x					Excluded
Anedda	2008	y	y	x				Excluded
Aneman	1999	y	y	y	y	x		Excluded
Aneman	1995	y	y	y	y	y		Included
Aneman	1997	y	y	y	y	y		Included
Aneman	1997						Duplicate	Excluded
Aneman	2009	y	y	y	y	x		Excluded
Angelini	1990	y	y	y	y	x		Excluded
Angelini	1990						Duplicate	Excluded
Angelos	2000	y	y	y	y	x		Excluded
Angerpointner	1980	y	y	y	y	x		Excluded
Angerpointner	1980						Duplicate	Excluded
Angerpointner	1982	y	y	y	y	x		Excluded
Angerpointner	1982						Duplicate	Excluded
Annecke	2010	y	x					Excluded
Annecke	2007	y	y	y	y	x		Excluded
Annecke	2008	y	y	y	y	x		Excluded
Annecke	2012	y	y	y	y	x		Excluded
Anonymous	2008	x						Excluded
Anonymous	2009	?	y	y	y	x		Excluded
Anonymous	2011	x						Excluded
Anonymous	2012	?				x		Excluded
Anonymous	2013	?				x		Excluded
Anonymous	2013	x						Excluded
Anonymous	2013	?				x		Excluded
Anonymous	2013	?				x		Excluded
Anonymous	2013	?				x		Excluded
Anonymous	2014	?				x		Excluded
Anonymous	2014	?				x		Excluded
Anonymous	2015	y	x					Excluded
Anonymous	2016	?				x		Excluded
Anonymous	2017	?				x		Excluded
Anonymous	2018	?				x		Excluded
Anonymous	2018	?				x		Excluded
Anonymous	2018	?				x		Excluded
Anonymous	2018	?				y		Included
Anonymous	2019	?				x		Excluded
Ansari	2020	y	y	x				Excluded
Anselmetti	2012	y	x					Excluded
Anselmetti	2013	y	x					Excluded
Anselmi	2012	y	x					Excluded
Anselmi	2013	y	x					Excluded
Ansermino	2018	y	x					Excluded
Antweiler	1976	y	x					Excluded
Anumakonda	2011	x						Excluded
Anurandha	2010	y	x					Excluded
Anwar	2017	y	x					Excluded
Anzini	2003	x						Excluded
Anzoise	2013	y	x					Excluded
Aoki	1979	y	x					Excluded
Aoki	1994	y	x					Excluded
Aoki	2009	y	x					Excluded
Apan	2014	y	x					Excluded
Appelgren	2009	x						Excluded
Apu	2013	y	x					Excluded
Aqil	2012	y	x					Excluded
Aquilina	2007	y	y	y	y	y		Included
Aquilina	2015	y	y	y	?	x		Excluded
Araghi	2010	y	x					Excluded
Arai	2006	y	x					Excluded
Arai	2008	y	x					Excluded
Arain	2005	y	x					Excluded
Arakawa	1993	y	x					Excluded
Arakawa	2000	y	x					Excluded
Araklitis	2017	y	x					Excluded
Arakane-Chrisinger	2018	y	x					Excluded
Aranda	1989	y	x					Excluded
Araos	2020	x						Excluded
Araujo	2002	y	x					Excluded
Arbid	1995	y	y	y	y	x		Excluded
Arborelius Jr	1980	y	y	y	y	x		Excluded
Archer	1985	y	x					Excluded
Areeruk	2016	y	x					Excluded
Arellano	1999	y	y	y	y	y		Included
Arellano	1999						Duplicate	Excluded
Arena	1975	y	x					Excluded
Arenas	2014	y	x					Excluded
Arendt	2016	x						Excluded
Argueta-Morales	2013	y	y	y	y	x		Excluded
Arieli	1999	y	y	y	x			Excluded
Arif-ullah	2006	y	?	?	?	x		Excluded
Arif-ullah	2008	y	x					Excluded
Arif-Ullah	2011	y	x					Excluded
Arif-ullah	2010	y	x					Excluded
Arino	2009	y	x					Excluded
Arino	2012	y	x					Excluded
Arino	2011	y	x					Excluded
Arioli	2019	y	x					Excluded
Arisawa	2002	y	x					Excluded
Arisawa	2002						Duplicate	Excluded
Ark	1999	y	x					Excluded
Arkoosh	1998	y	x					Excluded
Arlock	1981	y	x					Excluded
Armbruster	1997	y	y	y	y	y		Included
Armbruster	1997						Duplicate	Excluded
Armstead	1995	y	y	y	?	x		Excluded
Armstead	1995b	y	y	y	?	x		Excluded
Armstead	1997	y	y	y	y	x		Excluded
Armstead	1997						Duplicate	Excluded
Armstead	2005	y	y	y	y	x		Excluded
Armstead	2009	y	y	y	?	x		Excluded
Armstrong	2002	y	x					Excluded
Arnberger	2007	y	x					Excluded
Arnemo	2005	y	x					Excluded
Aroni	2012	y	y	y	y	x		Excluded
Arrieta	2010	y	x					Excluded
Artru	1980	y	y	y	y	x		Excluded
Arttamangkul	1995	y	x					Excluded
Artz	2011	y	y	y	y	x		Excluded
Aryana	2014	y	x					Excluded
Asada	1982	y	x					Excluded
Asai	1997	y	x					Excluded
Asai	2019	y	x					Excluded
Asakura	1994	y	x					Excluded
Asakura	1992	y	x					Excluded
Asano	2020	y	y	x				Excluded
Asano	1995	?	x					Excluded
Aseguinolaza Pagola	2012	x						Excluded
Ashmalla	2011	y	x					Excluded
Ashley	2002	y	y	y	y	x		Excluded
Ashley	2002						Duplicate	Excluded
Ashok Kumar	2016	y	x					Excluded
Ashraf	2018	y	y	y	y	x		Excluded
Ashton	1985	y	x					Excluded
Ashton	1990	y	x					Excluded
Ashton	2003	y	x					Excluded
Assaad	2012	y	x					Excluded
Assadi	2008	y	y	y	y	x		Excluded
Assis	2019	y	y	y	?	x		Excluded
Astl	1996	y	x					Excluded
Astrand	1989	y	x					Excluded
Astudillo	2004	y	x					Excluded
Asuzi	1993	y	x					Excluded
Asuzu	1993	y	x					Excluded
Asuzu	1990	y	x					Excluded
Atanassoff	2002	y	x					Excluded
Atarashi	1996	y	x					Excluded
Athiraman	2018	y	x					Excluded
Attard	2012	y	y	y	y	x		Excluded
Attarian	2010	x						Excluded
Attarian	2013	x						Excluded
Atwood	1998	y	x					Excluded
Aupetit	1997	y	y	y	y	x		Excluded
Auriol	2012	y	y	y	y	x		Excluded
Austruma	2017	y	x					Excluded
Auten	2018	y	y	y	y	x		Excluded
Authier	2011	y	y	y	?	x		Excluded
Avan	1996	y	x					Excluded
Avan	1992	y	x					Excluded
Avellanal	2008	y	x					Excluded
Aviado	1970	x						Excluded
Avila-Villareal	2016	y	x					Excluded
Avital	2004	y	y	y	y	x		Excluded
Avram	2004	y	x					Excluded
Avramov	1996	y	x					Excluded
Avritscher	2013	y	y	y	y	x		Excluded
Avritscher	2013b	y	y	y	?	x		Excluded
Avritscher	2011	y	y	y	?	x		Excluded
Aworet-Samseny	2011	y	x					Excluded
Axelsson	2007	y	y	y	?	x		Excluded
Axiak	2007	y	y	y	y	y		Included
Aya	2004	y	x					Excluded
Ayaz	2019	y	x					Excluded
Aydin Erden	2009	y	x					Excluded
Ayoub	2009	y	y	y	y	x		Excluded
Ayuse	2010	y	y	y	y	x		Excluded
Azari	1993	y	x					Excluded
Azim	2016	y	x					Excluded
Baaklini	2017	y	x					Excluded
Baars	2005	x						Excluded
Baars	2013	y	y	y	y	y		Included
Baars	2013						Duplicate	Excluded
Baars	2006	y	x					Excluded
Baba	2013	y	x					Excluded
Babapour	1974	y	x					Excluded
Babbar	2016	y	x					Excluded
Babar	2016						Duplicate	Excluded
Babul'ova	1981	y	x					Excluded
Bach	2014	y	x					Excluded
Bachelard	1987	y	x					Excluded
Bachelard	1985	y	x					Excluded
Bachelard	1986	y	x					Excluded
Bachmann	2002	y	x					Excluded
Bachmann	2013	y	y	y	y	x		Excluded
Bachmann	2013						Duplicate	Excluded
Backstorm	2001	y	y	y	y	x		Excluded
Badalaty	1990	y	x					Excluded
Baddoo	2008	y	y	y	y	x		Excluded
Badgwell	1990	y	y	y	y	x		Excluded
Badgwell	1990b	y	y	y	y	x		Excluded
Badi	2002	y	x					Excluded
Badner	1998	y	x					Excluded
Badugu	2011	y	y	y	y	x		Excluded
Bagwell	1973	y	x					Excluded
Bahadir	2015	y	x					Excluded
Bai	2014	y	x					Excluded
Bai	2015	y	y	y	y	x		Excluded
Bailey	2001	y	x					Excluded
Bailey	1986	y	y	x				Excluded
Bailie	1979	y	y	y	y	x		Excluded
Baines	1994	y	y	y	y	x		Excluded
Baker	2007	y	y	x				Excluded
Baker	2016	y	y	y	y	y		Included
Baker	1976	y	y	y	y	x		Excluded
Baker	2006	y	y	y	y	x		Excluded
Bakhsheshi	2015	y	y	y	y	x		Excluded
Bakhsheshi	2015						Duplicate	Excluded
Bakhsi	2011	y	x					Excluded
Bakoshi	1994	y	x					Excluded
Bakre	2013	y	x					Excluded
Balaji	2012	y	x					Excluded
Balderas-Lopez	2013	y	x					Excluded
Balding	1993	y	y	y	y	x		Excluded
Bale	2014	y	y	y	y	x		Excluded
Balibey	2015	y	x					Excluded
Balick-Weber	2007	y	x					Excluded
Balick-Weber	2013	y	x					Excluded
Balizs	1994	y	y	x				Excluded
Ballaz	1997	y	x					Excluded
Ballesteros-Pomar	2007	y	y	y	y	x		Excluded
Balzer	2017	y	y	y	y	x		Excluded
Bamford	1983	y	y	y	y	x		Excluded
Ban	1999	y	x					Excluded
Bandali	2004	y	y	y	y	x		Excluded
Bandt	2013	y	y	y	y	x		Excluded
Bandt	2011	y	y	y	y	x		Excluded
Bani-Sacchi	1986	y	x					Excluded
Banic	1999	y	y	y	y	x		Excluded
Bannenberg	1997	y	x					Excluded
Bannenberg	1995	y	y	y	y	x		Excluded
Bant	2005	x						Excluded
Bant	2005						Duplicate	Excluded
Bar-Ilan	1980	y	x					Excluded
Bar-Shai	2011	y	x					Excluded
Barandi	2010	y	x					Excluded
Baranov	2003	y	y	y	y	x		Excluded
Barbi	1982	y	x					Excluded
Barbier	2015	y	x					Excluded
Barbier	2012	y	x					Excluded
Barbier	1991	y	x					Excluded
Barbosa Da Silva	2019	y	y	y	x			Excluded
Barbry	2007	y	x					Excluded
Barel	2003	y	y	y	y	x		Excluded
Baretti	1995	y	y	y	y	x		Excluded
Baris	1995	y	x					Excluded
Barker	1982	y	x					Excluded
Barlow	1995	y	x					Excluded
Barnard	2017	y	y	y	y	x		Excluded
Barnard	2007	y	x					Excluded
Barnes	2003	y	x					Excluded
Barnes	2004	y	y	y	y	x		Excluded
Barone	1994	y	x					Excluded
Barr	2001	y	x					Excluded
Barr	2018	y	y	y	y	x		Excluded
Barrabes	2005	y	y	y	y	x		Excluded
Barrabes	2000	y	y	y	y	x		Excluded
Barrabes	2010	y	y	y	y	x		Excluded
Barrabes	2015	y	y	y	y	x		Excluded
Barrachina	1995	y	x					Excluded
Barratt-Due	2011	y	y	y	y	x		Excluded
Barrett	2011	y	x					Excluded
Barrett	2012	y	x					Excluded
Barrington	1993	y	y	y	y	x		Excluded
Barrington	1993						Duplicate	Excluded
Barrington	1994	y	y	y	y	x		Excluded
Barrington	1995	y	y	y	y	x		Excluded
Barrington	1995b	y	y	y	y	x		Excluded
Barrington	2000	y	y	y	y	x		Excluded
Barrios	2014	y	y	y	y	x		Excluded
Barrueta Tenhunen	2019	y	y	y	y	x		Excluded
Barszczewska	2005	y	y	y	y	x		Excluded
Bartal	2011	x						Excluded
Bartesaghi	2003	y	x					Excluded
Bartesaghi	2006	y	x					Excluded
Barth	2014	y	x					Excluded
Bartha	2006	y	x					Excluded
Barthel	2004	y	x					Excluded
Barthel	2007	y	y	y	y	x		Excluded
Barthelmes	2010	y	y	y	?	x		Excluded
Bartho	1987	y	x					Excluded
Bartho	1992	y	y	y	y	x		Excluded
Bartho	1994	y	x					Excluded
Bartho	1982	y	x					Excluded
Bartlet	1962	y	x					Excluded
Bartlotti Telesz	2013	y	x					Excluded
Bartolini	1987	y	x					Excluded
Bartolini	1987						Duplicate	Excluded
Bartolini	1981	y	x					Excluded
Baton	1997	y	y	y	y	x		Excluded
Bartos	2015	y	y	y	y	x		Excluded
Barzago	1994	y	x					Excluded
Basco	2019	y	x					Excluded
Bashirov	2007	y	y	y	y	x		Excluded
Basil	1964	y	x					Excluded
Basil	1973	y	x					Excluded
Basilico	1999	y	x					Excluded
Bass	2009	y	y	y	y	x		Excluded
Bass	2009						Duplicate	Excluded
Bass	2009						Duplicate	Excluded
Bassani	2013	y	y	y	y	x		Excluded
Bastos	1994	y	x					Excluded
Basu	2000	y	y	y	y	x		Excluded
Basu	2011	y	y	y	y	x		Excluded
Basu	2001	y	y	y	y	x		Excluded
Bataille	2002	y	y	y	y	x		Excluded
Batchinsky	2011	y	y	y	y	x		Excluded
Batchinsky	2009	y	y	y	y	x		Excluded
Batchinsky	2010	y	y	y	y	x		Excluded
Batchinsky	2007	y	y	y	y	x		Excluded
Bates	2017	y	x					Excluded
Bates	2012	y	y	y	y	x		Excluded
Batey	1997	y	x					Excluded
Batson	2016	y	x					Excluded
Batson	2017	y	x					Excluded
Batzri-Izraeli	1992	y	x					Excluded
Bauck	1984	y	y	y	y	y		Included
Bauer	2005	y	y	y	y	x		Excluded
Bauer	2005						Duplicate	Excluded
Bauer	2007	y	?	y	y	x		Excluded
Bauer	2004	y	y	y	y	x		Excluded
Bauer	2011	y	y	y	y	x		Excluded
Bauer	2009	y	y	y	y	x		Excluded
Bauer	2006	y	y	y	y	x		Excluded
Bauer	2009b	y	y	y	y	x		Excluded
Bauer	2018	y	y	y	x			Excluded
Bauer	1993	y	x					Excluded
Bauer	1986	y	x					Excluded
Bauerle	2004	y	x					Excluded
Baum	1992	y	x					Excluded
Baum	1991	y	x					Excluded
Baum	1994	y	x					Excluded
Baumans	1998	y	y	y	y	x		Excluded
Baumans	1998						Duplicate	Excluded
Baumert	2005	y	y	y	y	y		Included
Baumert	2005b	y	y	y	y	y		Included
Baumert	2008	y	x					Excluded
Baumert	2007	y	x					Excluded
Baumert	2016	y	y	y	y	x		Excluded
Bauters	2014	y	y	y	y	x		Excluded
Bax	2019	y	y	y	?	x		Excluded
Baylancicek	2008	y	x					Excluded
Bazin	1997	x						Excluded
Beam	2013	y	y	y	y	x		Excluded
Beam	2015	y	y	y	y	x		Excluded
Beani	1969	y	x					Excluded
Beani	1988	y	x					Excluded
Beani	1979	y	x					Excluded
Beani	1989	y	x					Excluded
Beattie	1994	y	x					Excluded
Beattie	1986	y	x					Excluded
Beattie	1993	y	x					Excluded
Beauchamp	1991	y	x					Excluded
Beaumont	2016	y	x					Excluded
Bebarova	2016	y	x					Excluded
Bebarta	2017	y	y	y	y	x		Excluded
Bebarta	2013	y	y	y	y	x		Excluded
Bebarta	2013b	y	y	y	y	x		Excluded
Bebarta	2017b	y	y	y	y	x		Excluded
Bebarta	2015	y	y	y	y	x		Excluded
Bebarta	2019	y	y	y	y	x		Excluded
Bebarta	2014	y	y	y	y	x		Excluded
Bebie	1974	?	?	?	?	x		Excluded
Beck	1996	y	y	y	y	x		Excluded
Becker	2007	x						Excluded
Becker	1980	y	y	y	?	x		Excluded
Becker	1982	y	y	y	y	y		Included
Becker	1982						Duplicate	Excluded
Becker	1984	y	y	y	y	x		Excluded
Becker	1984						Duplicate	Excluded
Becker	1974	y	y	y	y	x		Excluded
Becker	1974						Duplicate	Excluded
Beckett	1975	y	x					Excluded
Beckman	2003	y	y	y	y	x		Excluded
Becq	1991	y	y	y	y	x		Excluded
Beda	2011	y	y	y	y	x		Excluded
Beda	2012	y	y	y	y	y		Included
Bedi	2014	y	x					Excluded
Bedir	2015	y	y	y	y	x		Excluded
Bedirli	2013	y	x					Excluded
Bednar	2015	y	x					Excluded
Bedocs	2014	y	y	y	y	x		Excluded
Beebe	2011	y	y	y	y	x		Excluded
Beed	2009	y	?	y	y	x		Excluded
Beghetti	2003	y	y	y	?	x		Excluded
Begum	2016	y	x					Excluded
Beh	2017	x						Excluded
Behnia	1977	y	x					Excluded
Behrends	1993	y	x					Excluded
Behrends	2000	y	y	y	y	x		Excluded
Behrentz	2004	y	x					Excluded
Bein	2007	y	y	y	y	x		Excluded
Bekheit	2019	y	y	y	?	x		Excluded
Bekhterev	2002	y	x					Excluded
Belanger	2002	y	y	y	y	x		Excluded
Belanger	2003	y	?	?	?	x		Excluded
Belani	2012	y	y	y	y	x		Excluded
Belda	2014	y	y	y	?	x		Excluded
Belena	2012	y	x					Excluded
Beleslin	1967	y	x					Excluded
Beleslin	1977	y	x					Excluded
Beleslin	1977						Duplicate	Excluded
Beleslin	1968	y	x					Excluded
Beleslin	1969	y	x					Excluded
Beleslin	1964	y	x					Excluded
Beleslin	1969	y	x					Excluded
Beleslin	1978	y	x					Excluded
Beleslin	1978						Duplicate	Excluded
Belhaj	2016	y	y	y	?	x		Excluded
Bell	1969	y	x					Excluded
Bell	1974	y	x					Excluded
Bell	2012	y	x					Excluded
Bell	2004	y	?	y	y	y		Included
Bellamy	1984	y	y	y	y	x		Excluded
Bellezza	2002	y	y	y	y	x		Excluded
Bellini	2018	y	y	y	y	x		Excluded
Bellini	2018						Duplicate	Excluded
Bellinzona	1991	y	?	?	?	x		Excluded
Bello	2016	y	x					Excluded
Bellolio	2012	y	x					Excluded
Beloeil	2005	y	x					Excluded
Belohlavek	2012	y	y	y	y	x		Excluded
Belohlavek	2012b	y	y	y	y	x		Excluded
Belohlavek	2012b						Duplicate	Excluded
Belousov	1988	y	x					Excluded
Beltran	2011	y	x					Excluded
Belvisi	1988	y	x					Excluded
Belvisi	1992	y	x					Excluded
Belvisi	1989	y	x					Excluded
Belvisi	1991	y	x					Excluded
Ben Brahim	2015	y	x					Excluded
Ben Ghezala	2016	y	x					Excluded
Ben Azu	2018	y	x					Excluded
Ben-Sreti	1984	y	x					Excluded
Bencsik	2013	y	x					Excluded
Bengmark	1973	y	y	y	y	x		Excluded
Benharkate	1986	y	x					Excluded
Benharkate	1993	y	y	y	y	x		Excluded
Beninson	2015	y	x					Excluded
Benitti	2011	y	x					Excluded
Benko	2012	y	x					Excluded
Benmouyal	1972	y	x					Excluded
Bennedich Kahn	2008	y	x					Excluded
Bennett	1968	y	x					Excluded
Bennett	2011	y	x					Excluded
Bennett	1987	y	x					Excluded
Bennett	1995	y	x					Excluded
Bennett	2004	y	x					Excluded
Bennett	2004b	y	x					Excluded
Benoist	2000	y	y	y	y	x		Excluded
Benrath	2005	y	x					Excluded
Bera	2016	y	x					Excluded
Beresewicz	1991	y	x					Excluded
Berg	2000	y	y	y	y	x		Excluded
Berg	1977	y	x					Excluded
Berga	1992	y	x					Excluded
Berger	2017	y	y	y	y	x		Excluded
Berger	1976	y	y	y	y	x		Excluded
Berger	1976						Duplicate	Excluded
Bergeria	2019	y	x					Excluded
Bergey	1983	y	y	y	?	x		Excluded
Bergey	1982	y	y	y	?	x		Excluded
Bergmann	2014	y	x					Excluded
Bergmann	2014						Duplicate	Excluded
Bergren	1988	y	x					Excluded
Bergstrom	1966	y	x					Excluded
Beringer	2004	x						Excluded
Berisa	2013	y	x					Excluded
Berkenstadt	2005	y	x					Excluded
Berkestedt	2008	y	x					Excluded
Berkiks	2013	y	x					Excluded
Berlin	1984	y	x					Excluded
Berman	1994	y	x					Excluded
Bernal	2011	y	y	x				Excluded
Bernard	2006	y	x					Excluded
Bernards	1989	y	y	y	?	x		Excluded
Bernards	1989b	y	y	y	?	x		Excluded
Bernards	2003	y	y	y	?	x		Excluded
Bernards	2003b	y	y	y	y	x		Excluded
Bernards	1994	y	y	y	y	x		Excluded
Bernauer	1969	y	x					Excluded
Bernhardt	2017	y	y	y	y	x		Excluded
Bernhardt	2017b	y	y	y	y	x		Excluded
Bernhardt	2015	y	y	y	y	x		Excluded
Bernier	2016	y	x					Excluded
Berra	2019	y	y	y	y	x		Excluded
Berry	2013	y	y	y	y	y		Included
Berry	2013b	y	y	y	y	x		Excluded
Berterame	2016	y	x					Excluded
Berti	1994	y	x					Excluded
Bertler	1978	y	y	y	?	x		Excluded
Bertrand	2006	y	x					Excluded
Bethune	2001	y	y	y	y	x		Excluded
Berthune	2001						Duplicate	Excluded
Betts	2003	y	y	y	y	x		Excluded
Bettschart-Wolfensberger	2013	y	y	y	y	y		Included
Betz	2006	y	y	y	y	x		Excluded
Beydon	2009	y	y	y	y	y		Included
Beydon	2009b	y	y	y	y	y		Included
Bhalala	2011	y	y	y	y	x		Excluded
Bhaskar	2011	y	x					Excluded
Bhatt	2018	y	x					Excluded
Bhatt	2013	y	x					Excluded
Bhattacharaya	2007	y	x					Excluded
Bhutani	1997	y	y	y	y	x		Excluded
Biais	2008	y	x					Excluded
Bian	2015	y	y	y	y	x		Excluded
Bian	2000	y	x					Excluded
Bian	2007	y	x					Excluded
Bian	2006	y	x					Excluded
Bianchi	1975	y	x					Excluded
Bianchi	2006	y	x					Excluded
Bianchi	2006						Duplicate	Excluded
Biccard	2008	x						Excluded
Bick	2017	y	x					Excluded
Bickell	1992	y	y	y	y	x		Excluded
Bickenbach	2009	y	y	y	y	x		Excluded
Bigby	2017	y	y	y	y	y		Included
Bigeleisen	2009	y	x					Excluded
Biggar	1986	y	y	y	y	x		Excluded
Biggs	1984	y	x					Excluded
Biggs	1985	y	x					Excluded
Bigler	2009	y	x					Excluded
Bigoni	2000	y	x					Excluded
Bigoni	1999	y	x					Excluded
Bijwadia	2013	y	y	y	y	x		Excluded
Bilir	2007	y	x					Excluded
Bilkei-Gorzo	1996	y	?	y	x			Excluded
Bill	1990	y	x					Excluded
Bill	1990b	y	x					Excluded
Bills	2005	y	x					Excluded
Bimazubute	2011	y	y	y	x			Excluded
Bimstein	2014	y	x					Excluded
Bina	2001	y	y	x				Excluded
Binder	1986	y	y	y	y	x		Excluded
Binder	2019	y	?	x				Excluded
Binderup	2002	y	x					Excluded
Binns-Loveman	2005	y	y	y	y	x		Excluded
Bircher	1982	y	x					Excluded
Bird	2013	y	y	y	y	x		Excluded
Birgen	2010	y	x					Excluded
Biringerova	2013	y	x					Excluded
Biringerova	2013b	y	x					Excluded
Birkholz	2018	y	y	y	y	x		Excluded
Biscoe	1985	y	x					Excluded
Bisetto	2017	y	y	y	y	x		Excluded
Biswas	2017	y	x					Excluded
Bitar	2003	y	x					Excluded
Biver	1976	y	y	y	y	x		Excluded
Biyah	1996	y	x					Excluded
Bjork	1996	y	y	y	y	x		Excluded
Bjorkman	1995	y	y	y	y	x		Excluded
Bjorkman	1992	y	y	y	y	x		Excluded
Bjorkman	1994	y	y	y	y	y		Included
Bjorkman	2000	y	y	y	?	x		Excluded
Bjorkman	2006	y	y	y	?	x		Excluded
Bjorkman	2010	y	y	y	y	x		Excluded
Black	2005	y	y	y	y	x		Excluded
Blackburn	1993	y	x					Excluded
Blackburn	1993						Duplicate	Excluded
Blaise	1990	y	y	y	y	x		Excluded
Blakley	2019	y	x					Excluded
Blanco	2015	y	y	y	x			Excluded
Blandizzi	1990	y	x					Excluded
Blandizzi	1993	y	x					Excluded
Blat	2005	y	y	y	y	x		Excluded
Blatteis	2004	y	x					Excluded
Blazy	2014	y	x					Excluded
Bleeck	2008	y	x					Excluded
Bleiberg	1973	y	x					Excluded
Blengini	2003	x						Excluded
Bleyer	1968	y	x					Excluded
Blight	1990	y	x					Excluded
Blight	1990						Duplicate	Excluded
Bligny	2005	y	y	y	y	x		Excluded
Blix	2009	y	y	y	y	x		Excluded
Blobner	1999	y	y	y	y	x		Excluded
Blobner	1998	y	y	y	y	x		Excluded
Blomer	2003	y	y	y	y	x		Excluded
Blomquist	1988	y	y	y	?	x		Excluded
Blomqvist	1987	y	y	y	y	x		Excluded
Blomqvist	1987						Duplicate	Excluded
Bloomquist	1987	y	x					Excluded
Bloomquist	1990	y	x					Excluded
Blue	1990	y	x					Excluded
Blumstein	2010	y	x					Excluded
Blumstein	2010b	y	x					Excluded
Blunden	2005	y	x					Excluded
Blusse Van Oud-Alblas	2009	y	x					Excluded
Board	2008	y	x					Excluded
Boban	1992	y	x					Excluded
Boban	1993	y	x					Excluded
Bobker	1991	y	x					Excluded
Boccara	2005	y	x					Excluded
Boccara	2003	y	y	y	y	x		Excluded
Bochnia	2000	y	x					Excluded
Bock	2013	y	y	x				Excluded
Bock	2014	y	x					Excluded
Bocquet	2009	y	y	x				Excluded
Boctor	2009	y	x					Excluded
Boctor	2010	y	x					Excluded
Boctor	2008	y	x					Excluded
Bodycote	1979	y	x					Excluded
Boer	1996	y	y	y	y	x		Excluded
Boer	1996						Duplicate	Excluded
Boet	2013	y	x					Excluded
Bogdanski	2003	y	y	y	y	x		Excluded
Boge	2019	y	y	x				Excluded
Bohmer	1977	y	x					Excluded
Boido	2001	y	x					Excluded
Boksay	1979	y	x					Excluded
Boksay	1979						Duplicate	Excluded
Bolanos	2017	y	x					Excluded
Bolanos-Lopez	2014	y	y	y	y	x		Excluded
Bolanos-Lopez	2014						Duplicate	Excluded
Boldt	2009	y	x					Excluded
Bolgen	2012	y	y	y	y	y		Included
Bolger	1990	y	x					Excluded
Bollen	1987	y	y	x				Excluded
Bollen	2007	y	y	y	y	y		Included
Bollen	2007						Duplicate	Excluded
Boller	2010	y	y	y	y	x		Excluded
Bolser	1993	y	x					Excluded
Bolser	1995	y	x					Excluded
Bolser	1994	y	x					Excluded
Bolser	1995b	y	x					Excluded
Bomberg	2019	y	y	y	?	x		Excluded
Bonato	2007	y	y	x				Excluded
Bonatti	2014	y	y	y	y	x		Excluded
Bond	2016	y	y	y	?	x		Excluded
Bondavalli	1981	y	x					Excluded
Bondavalli	1980	y	x					Excluded
Bondoli	1979	y	x					Excluded
Bonengel	2018	y	y	y	?	x		Excluded
Bonfait	2010	y	x					Excluded
Bonfait	2010						Duplicate	Excluded
Bonfim	2012	y	y	y	y	x		Excluded
Bonfim	2012						Duplicate	Excluded
Bongrani	1975	y	x					Excluded
Bonhaus	1995	y	x					Excluded
Bonhaus	1995						Duplicate	Excluded
Bonhomme	2006	y	x					Excluded
Bonilla	2017	y	x					Excluded
Bonnefille	2011	y	y	x				Excluded
Bonnell	2004	y	y	y	y	y		Included
Bonner	2014	y	y	y	y	x		Excluded
Bonnet	1981	y	x					Excluded
Boonyasiri	2014	y	y	x				Excluded
Bootle	1998	y	x					Excluded
Borchard	1984	y	x					Excluded
Borchard	1981	y	x					Excluded
Borchert	2014	y	y	y	y	x		Excluded
Borde	2016	y	x					Excluded
Borea	1988	y	x					Excluded
Borg	1985	y	y	y	y	x		Excluded
Borg	1985b	y	y	y	y	x		Excluded
Borg	1986	y	y	y	y	x		Excluded
Borg	1986						Duplicate	Excluded
Borg	1985c	y	y	y	y	x		Excluded
Borg	1987	y	y	y	y	x		Excluded
Borg	2017	y	y	y	y	x		Excluded
Borsini	2002	x						Excluded
Borst	1996	y	y	y	y	x		Excluded
Bortone	2013	x						Excluded
Borzone	1984	y	y	y	y	x		Excluded
Borzone	1984						Duplicate	Excluded
Bos	1998	y	x					Excluded
Bosaeus	2016	y	y	y	y	x		Excluded
Bosaeus	2017	y	y	y	y	x		Excluded
Bosha	2010	y	x					Excluded
Beshuizen	2019	y	y	y	y	x		Excluded
Boskabady	2005	y	x					Excluded
Boskabady	2003	y	x					Excluded
Boskabady	2004	y	x					Excluded
Boskabady	2006	y	x					Excluded
Bosnjak	1983	y	x					Excluded
Bossone	1991	y	y	y	x			Excluded
Bossowska	2012	y	y	y	y	x		Excluded
Bossut	1996						Duplicate	Excluded
Boston	1990	y	y	y	y	y		Included
Boswell	2005	x						Excluded
Bot	1993	y	x					Excluded
Bot	1992	y	x					Excluded
Both	2005	y	x					Excluded
Both	2005						Duplicate	Excluded
Bottiger	2005	x						Excluded
Bottoms	1990	y	y	y	?	x		Excluded
Bouaziz	2005	y	x					Excluded
Boubezari	2018	y	y	y	?	x		Excluded
Boudreaux	1984	y	y	y	y	x		Excluded
Boullin	1969	y	x					Excluded
Boulos	1970	y	?	?	?	x		Excluded
Boulton	2010	y	y	y	y	x		Excluded
Bounoure	2008	y	y	x				Excluded
Boura	1959	y	x					Excluded
Bova	2015	y	y	y	y	x		Excluded
Bowald	1980	y	y	y	y	x		Excluded
Bowden	1983	y	x					Excluded
Bowes	1969	y	y	y	y	x		Excluded
Bowman	1995	y	y	y	y	x		Excluded
Bowman	2017	y	x					Excluded
Bowring	1991	y	x					Excluded
Boyce	2005	y	x					Excluded
Boyd	2006	y	y	y	y	x		Excluded
Boyer	1996	y	y	y	?	x		Excluded
Boyer	2019	x						Excluded
Boyev	2002	y	x					Excluded
Boylan	1996	y	y	y	y	y		Included
Boylan	1996						Duplicate	Excluded
Boyle	1987	y	x					Excluded
Boyle	2015	y	x					Excluded
Boylu	2010	y	y	y	y	x		Excluded
Boylu	2010b	y	y	y	y	x		Excluded
Bozarth	2019	x						Excluded
Bozeman	2005	y	y	y	y	x		Excluded
Bozzini	2016	y	y	y	y	x		Excluded
Bozzini	2016b	y	y	y	y	x		Excluded
Brachtel	1986	y	x					Excluded
Bradbury	2016	x						Excluded
Bradlaw	1936	x						Excluded
Bradley	2008						Duplicate	Excluded
Brady	2009	y	y	y	y	x		Excluded
Brady	2010	y	y	y	?	x		Excluded
Braga	1994	y	x					Excluded
Brailowsky	1981	y	x					Excluded
Bramblett	2019	y	y	y	y	x		Excluded
Bramich	1996	y	x					Excluded
Brandao	2013	y	y	y	y	x		Excluded
Brasch	1986	y	x					Excluded
Brauer	1998	y	x					Excluded
Braun	2003	y	y	y	y	x		Excluded
Braun	1971	y	y	y	?	x		Excluded
Braune	2018	y	y	y	y	x		Excluded
Brederlau	2006	y	y	y	y	x		Excluded
Bredgaard Sorensen	1985	y	y	y	y	x		Excluded
Bredgaard Sorensen	1984	y	y	y	y	x		Excluded
Bredgaard Sorensen	1984						Duplicate	Excluded
Breese	1984	y	y	y	y	y		Included
Breivik	2008	x						Excluded
Brekke	2013	y	y	y	y	x		Excluded
Brekke	2012	y	y	y	y	x		Excluded
Brent	2010	y	x					Excluded
Brent	1991	y	x					Excluded
Brent	1993	y	x					Excluded
Brent	1992	y	x					Excluded
Brent	1992						Duplicate	Excluded
Brent	1994	y	x					Excluded
Brent	1994						Duplicate	Excluded
Brent	1990	y	x					Excluded
Brent	1993b	y	x					Excluded
Brent	1993c	y	x					Excluded
Brent	1994b	y	x					Excluded
Brent	1993c						Duplicate	Excluded
Brent	1990	y	x					Excluded
Brent	1987	y	x					Excluded
Breschi	1994	y	x					Excluded
Brewer	2007	y	y	y	y	x		Excluded
Brewer	2007						Duplicate	Excluded
Brezina	2010	y	y	y	y	x		Excluded
Brien	2006	y	x					Excluded
Brinker	2009	y	x					Excluded
Brinker	2009						Duplicate	Excluded
Brinkmann	1994	y	x					Excluded
Brinkmann	1994						Duplicate	Excluded
Brisinda	2007	y	x					Excluded
Britt	1984	y	?	x				Excluded
Brix-Christensen	2004	y	y	y	y	x		Excluded
Brix-Christensen	2005	y	y	y	y	x		Excluded
Brix-Christensen	2005						Duplicate	Excluded
Broad	2016	y	y	y	y	x		Excluded
Broadley	1975	y	x					Excluded
Broadley	1986	y	x					Excluded
Broadley	1980	y	x					Excluded
Broberg	2018	y	y	y	y	x		Excluded
Broccardo	2003	y	x					Excluded
Brock	1998	y	x					Excluded
Brock	2001	y	x					Excluded
Brodbelt	1999	y	y	y	y	x		Excluded
Brodie	2016	x						Excluded
Brodie	2015	y	x					Excluded
Bromilow	2007	y	x					Excluded
Brookes	2004	y	x					Excluded
Brooks	2004	y	x					Excluded
Brooks	1998	y	y	y	y	x		Excluded
Broome	2000	y	y	y	y	x		Excluded
Broome	2004	y	y	y	y	x		Excluded
Broscheit	2004	y	y	y	y	x		Excluded
Broughton Pipkin	1986	y	y	y	y	x		Excluded
Brovman	2016	y	x					Excluded
Brower	1979	y	y	y	y	x		Excluded
Brown	1990	y	x					Excluded
Brown	2004	y	x					Excluded
Brown	1986	y	x					Excluded
Brown	1993	y	x					Excluded
Brown	1989	y	x					Excluded
Brown	1989b	y	x					Excluded
Brown	1983	y	x					Excluded
Brown	1994	y	y	y	y	x		Excluded
Brown	2002	y	y	y	y	x		Excluded
Brown	2002						Duplicate	Excluded
Brown	2001	y	x					Excluded
Brown	1999	y	x					Excluded
Brownlee	1963	y	x					Excluded
Bru-Mercier	2005	y	x					Excluded
Bruce	1996	y	x					Excluded
Bruce	2019	y	y	y	y	x		Excluded
Bruckner	1985	y	x					Excluded
Bruhn	2005	y	x					Excluded
Bruins	2013	y	y	y	y	x		Excluded
Brune	2019	y	y	y	y	x		Excluded
Bruners	2009	y	y	y	y	x		Excluded
Bruners	2007	y	y	y	y	x		Excluded
Brunet	2010	y	x					Excluded
Bruttig	2005	y	y	y	y	x		Excluded
Bryan	2019	x						Excluded
Brynolf	2011	y	y	y	?	x		Excluded
Brynolf	2011						Duplicate	Excluded
Bryson	2010	y	x					Excluded
Bryson	2007	y	x					Excluded
Bryson	1974	y	y	?	?	x		Excluded
Bucci	2013	y	x					Excluded
Buchan	1992	y	x					Excluded
Buchanan	1998	y	x					Excluded
Buchheit	1994	y	x					Excluded
Buchthal	1971	y	?	?	?	x		Excluded
Buck	1983	y	x					Excluded
Buckenmaier	2012	y	y	y	y	x		Excluded
Buckenmaier	2012						Duplicate	Excluded
Buckley	1984	y	y	y	y	x		Excluded
Buckley	1979	y	y	y	?	x		Excluded
Buckley	1981	y	y	y	?	x		Excluded
Buckley	1981b	y	y	y	y	x		Excluded
Buckley	1985	y	y	y	y	x		Excluded
Buckley	1983	y	y	y	y	x		Excluded
Buckley	1979b	y	y	y	y	x		Excluded
Buckley	1988	y	y	y	y	x		Excluded
Buckley	1974	y	y	y	?	x		Excluded
Buckley	1979c	y	y	y	y	x		Excluded
Buckley	1979d	y	y	y	y	x		Excluded
Bucur	2017	y	y	y	y	x		Excluded
Budden	1978	y	x					Excluded
Budden	1978b	y	x					Excluded
Budden	1978c	y	x					Excluded
Budriesi	1998	y	x					Excluded
Buehner	2011	y	y	y	y	x		Excluded
Buehrer	2007	y	x					Excluded
Buettner	2008	y	x					Excluded
Bufalari	2015	y	y	y	y	x		Excluded
Buffington	2010	y	y	y	y	x		Excluded
Buffington	2004	y	y	y	y	x		Excluded
Buffington	2006	y	y	y	y	x		Excluded
Bugbee	2005	y	x					Excluded
Buhl	2009	y	y	y	y	x		Excluded
Buhl	2010	y	y	y	y	x		Excluded
Buhl	2010						Duplicate	Excluded
Bui	2011	y	y	y	y	x		Excluded
Builes	2017	y	x					Excluded
Bujold	2016	y	y	y	y	x		Excluded
Bulach	2005	y	x					Excluded
Bulbin	2015	y	x					Excluded
Bulbin	2014	x						Excluded
Bulbring	1958	y	x					Excluded
Bulbring	1967	y	x					Excluded
Buljubasic	1992	y	x					Excluded
Buljubasic	1993	y	x					Excluded
Bulley	1995	y	y	y	y	x		Excluded
Bulut	2017	y	x					Excluded
Bund	2007	y	y	y	y	x		Excluded
Bune	2010	y	y	y	?	x		Excluded
Buntenkoetter	1976	y	y	y	x			Excluded
Buntenkoetter	1979	y	y	y	y	y		Included
Buntenkotter	1976						Duplicate	Excluded
Buntenkotter	1979						Duplicate	Excluded
Burdorf	2016	y	y	y	y	x		Excluded
Burdyga Th	1986	y	x					Excluded
Burdyga	1986						Duplicate	Excluded
Burdyga	1986b	y	x					Excluded
Burdyga	1986b						Duplicate	Excluded
Bures	2015	y	y	y	y	x		Excluded
Bures	2014	y	y	y	y	x		Excluded
Bures	2020	y	y	y	y	x		Excluded
Bures	2014b	y	y	y	y	x		Excluded
Burgert	2018	y	y	y	?	x		Excluded
Burgher	2007	y	x					Excluded
Burk	1992	y	x					Excluded
Bumeister	2016	y	y	y	y	x		Excluded
Burn	1958	y	x					Excluded
Burns	2011	y	y	y	y	x		Excluded
Burra	2001	y	y	y	y	x		Excluded
Burrows	1988	y	y	y	?	x		Excluded
Burton	2002	y	x					Excluded
Busato	2016	y	y	y	?	x		Excluded
Buschman	2006	y	y	y	y	x		Excluded
Buschman	1985	y	x					Excluded
Bush	1974	y	x					Excluded
Bushey	2011	y	y	y	x			Excluded
Busija	1987	y	y	y	y	x		Excluded
Busija	1990	y	y	y	y	x		Excluded
Busija	1991	y	y	y	y	x		Excluded
Busk	2006	y	y	y	y	x		Excluded
Bustamante	1997	y	y	y	x			Excluded
Busund	1995	y	y	y	y	x		Excluded
Butala	2018	y	x					Excluded
Butkovic	2007	y	x					Excluded
Butour	1998	y	x					Excluded
Buyssens	2019	y	y	x				Excluded
Buzello	1985	y	y	y	y	x		Excluded
Buzello	1985						Duplicate	Excluded
Byhahn	2010	y	x					Excluded
Byrne	1990	y	y	y	?	x		Excluded
Byrne	1990b	y	y	y	?	x		Excluded
Byrnes	2001	y	x					Excluded
Byrnes	2003	y	x					Excluded
Cabrera	2013	y	x					Excluded
Cabrera	2018	y	x					Excluded
Cacheaux	2005	y	x					Excluded
Cadi	2008	y	x					Excluded
Cetano Junior	2015	y	y	y	y	x		Excluded
Calabrese	2008	x						Excluded
Calasans-Maia	2005	y	x					Excluded
Calcutt	1987	y	x					Excluded
Callaway	1992	y	x					Excluded
Callaway	1992						Duplicate	Excluded
Callaway	1991	y	x					Excluded
Callaway	1991						Duplicate	Excluded
Calo	2000	y	x					Excluded
Calo	2000						Duplicate	Excluded
Calzetta	2014	y	y	y	y	y		Included
Calzia	1999	y	y	y	y	x		Excluded
Cambria	1987	y	y	y	y	x		Excluded
Cameron	1997	y	x					Excluded
Cameron	1999	y	x					Excluded
Campbell	2000	y	x					Excluded
Campbell	1998	y	x					Excluded
Campese	1967	y	x					Excluded
Campion	1979	y	y	y	y	x		Excluded
Campion	1979						Duplicate	Excluded
Campos	2008	x						Excluded
Camprodon	1974	x						Excluded
Can	2012	y	x					Excluded
Can	2012b	y	x					Excluded
Can	2010	y	x					Excluded
Canady	1994	y	y	y	?	x		Excluded
Canciani	2006	y	x					Excluded
Cancio	2006	y	y	y	y	x		Excluded
Cancio	2007	y	y	y	y	x		Excluded
Candela	2010	y	y	y	y	x		Excluded
Candenas	1991	y	x					Excluded
Canedo	2015	y	y	y	y	x		Excluded
Cannavan	1996	y	y	x				Excluded
Cannesson	2008	y	x					Excluded
Cannesson	2012	y	y	y	y	x		Excluded
Cannesson	2012b	y	y	y	y	x		Excluded
Canning	2018	y	x					Excluded
Canning	2009	x						Excluded
Canning	2006	y	x					Excluded
Canning	2017	y	x					Excluded
Canning	2004	y	x					Excluded
Canning	2004						Duplicate	Excluded
Canning	2009	y	x					Excluded
Canning	2010	y	x					Excluded
Canning	2011	y	x					Excluded
Canning	2006	x						Excluded
Canning	1993	y	x					Excluded
Cannon	1990	y	x					Excluded
Cantarella	1996	y	x					Excluded
Cantieni	1977	y	y	y	y	y		Included
Cao	2019	y	x					Excluded
Cao	2017	y	y	y	y	y		Included
Cao	2016	y	y	y	y	y		Included
Capacio	2004	y	x					Excluded
Capacio	2005						Duplicate	Excluded
Capacio	2001	y	x					Excluded
Caparelli	2019	x						Excluded
Capasso	2010	x						Excluded
Capasso	2001	y	x					Excluded
Capasso	1996	y	x					Excluded
Capodice	2019	y	x					Excluded
Caporro	2019	y	x					Excluded
Capossela	2016	y	x					Excluded
Cappellano	2014	y	x					Excluded
Caraceni	2012	x						Excluded
Carberry	2015	y	y	y	y	x		Excluded
Carbonell	2013	y	y	y	y	x		Excluded
Cardinal	1989	y	y	y	y	x		Excluded
Carenini	1976	y	x					Excluded
Carette	1998	y	x					Excluded
Carey	1985	y	x					Excluded
Carey	1985b	y	x					Excluded
Carey	1993	y	y	y	x			Excluded
Carey	1994	y	y	y	x			Excluded
Carli	2000	y	y	x				Excluded
Carlini	2003	x						Excluded
Carlstedt	2000	y	y	y	y	x		Excluded
Carmeliet	1988	y	x					Excluded
Carmeliet	1987	y	x					Excluded
Carmeliet	1978	y	x					Excluded
Carmeliet	1986	y	x					Excluded
Carnicelli	2011	y	y	y	y	x		Excluded
Caron	1999	y	x					Excluded
Carotenuto	2019	y	y	y	?	x		Excluded
Carpeggiani	1992	y	y	y	y	x		Excluded
Carpenedo	1997	y	x					Excluded
Carpenter	2011	y	y	y	?	x		Excluded
Carpenter	2016	x						Excluded
Carpentier	1994	y	x					Excluded
Carpentier	1998	y	x					Excluded
Carpi	1965	y	x					Excluded
Carr	2006	y	x					Excluded
Carrera	2004	y	y	y	y	x		Excluded
Carrier	1991	y	y	x				Excluded
Carrier	1991						Duplicate	Excluded
Carriero	2012	y	x					Excluded
Carrigan	2015	x						Excluded
Carsia	1985	y	y	y	y	x		Excluded
Carson	1986	y	y	y	y	x		Excluded
Carter	1983	y	x					Excluded
Carter	1988	y	x					Excluded
Carter	2019	x						Excluded
Cartus	2016	y	x					Excluded
Caruso	1979	y	x					Excluded
Carvalho	2018	y	x					Excluded
Carvalho	2009	y	y	y	y	y		Included
Carvalho	2007	y	x					Excluded
Casals-Stenzel	1987	y	x					Excluded
Casals-Stenzel	1987b	y	x					Excluded
Casanova	2011	y	y	y	y	x		Excluded
Casarrubea	2009	y	x					Excluded
Casarrubea	2011	y	x					Excluded
Casarrubea	2010	y	x					Excluded
Casati	2007	y	x					Excluded
Cason	1991	y	y	y	y	x		Excluded
Cason	1994	y	y	y	y	x		Excluded
Caspi	1998	y	y	y	?	x		Excluded
Cassani	2013	y	x					Excluded
Casse	2018	y	y	y	?	x		Excluded
Cassell	1987	y	x					Excluded
Cassinelli	2008	y	x					Excluded
Cassinello	2012	x						Excluded
Cassu	2012	y	y	y	y	y		Included
Cassus-Soulanis	1995	y	x					Excluded
Castel	2016	y	y	y	?	x		Excluded
Castel	2018	y	y	y	?	x		Excluded
Castel	2014	y	y	y	?	x		Excluded
Castella	2005	y	y	y	y	x		Excluded
Castella	2005						Duplicate	Excluded
Castellanos	2016	y	y	y	y	x		Excluded
Castellanos	2017	y	y	y	?	x		Excluded
Castellanos	2017b	y	y	y	?	x		Excluded
Castelo-Branco	2019	y	x					Excluded
Castillo	2012	y	x					Excluded
Castle	1997	y	?	x				Excluded
Castle	1997b	y	?	x				Excluded
Castro	1979	y	x					Excluded
Castro	2014	y	x					Excluded
Castro	2014	y	x					Excluded
Cata	2009	y	x					Excluded
Cata	2007	y	x					Excluded
Cathrina	2019	y	y	y	y	x		Excluded
Catlin	1993	y	x					Excluded
Cattaneo	1968	y	x					Excluded
Cattano	2011	y	x					Excluded
Cattin	2004	y	y	y	y	x		Excluded
Caudle	1990	y	x					Excluded
Caudle	1994	y	x					Excluded
Caudle	1998	y	x					Excluded
Caulkett	1994	y	y	y	y	x		Excluded
Cavalcante	2011	y	y	y	y	x		Excluded
Cavalcante	2011						Duplicate	Excluded
Cavanagh	1976	y	x					Excluded
Cavus	2006	y	y	y	y	x		Excluded
Cavus	2010	y	y	y	y	y		Included
Cavus	2008	y	y	y	y	y		Included
Cavus	2009	y	y	y	y	y		Included
Cazals	1980	y	x					Excluded
Cazals	1987	y	x					Excluded
Cazzato	2012	y	x					Excluded
Cazzulani	1985	y	x					Excluded
Centauri	2017	x						Excluded
Cepiel	2018	y	y	y	x			Excluded
Cerasoli	2015	y	y	y	y	y		Included
Ceserani	1979	y	x					Excluded
Chade	2007	y	y	y	?	x		Excluded
Chade	2018	y	y	y	?	x		Excluded
Chadwick	1980	y	x					Excluded
Chahl	1986	y	x					Excluded
Chahl	1988	y	x					Excluded
Chahl	1993	y	x					Excluded
Chahl	1993	y	x					Excluded
Chahl	1989	y	x					Excluded
Chahl	1996	y	x					Excluded
Chahl	1987	y	x					Excluded
Chai	2004	y	y	y	?	x		Excluded
Chai	2008	y	x					Excluded
Chaib	2004	y	x					Excluded
Chairungsrilerd	1996	y	x					Excluded
Chaki	2005	y	x					Excluded
Chakkarapani	2013	y	y	y	y	x		Excluded
Chakkarapani	2010	y	y	y	y	x		Excluded
Chakkarapani	2011	y	y	y	y	x		Excluded
Chakkarapani	2009	y	y	y	y	x		Excluded
Chakkarapani	2011b	y	y	y	y	x		Excluded
Chakkarapani	2012	y	y	y	y	x		Excluded
Chakraboty	2010	y	x					Excluded
Chakraboty	2011	y	x					Excluded
Chalidis	2009	y	x					Excluded
Chalmers	2014	y	x					Excluded
Chaluvaraju	2008	y	x					Excluded
Chamberlain	1981	y	x					Excluded
Chan	2004	y	x					Excluded
Chan	1985	y	y	y	y	x		Excluded
Chan	2014	y	y	y	?	x		Excluded
Chan	2012	y	y	y	y	x		Excluded
Chan	2002	y	y	x				Excluded
Chan	2000	y	y	x				Excluded
Chan	2013	y	y	y	y	x		Excluded
Chan	2011	y	y	y	y	x		Excluded
Chan	2006	y	x					Excluded
Chan	2006						Duplicate	Excluded
Chanavaz	2005	y	x					Excluded
Chancellor	2019	y	y	y	?	x		Excluded
Chand	1992	y	x					Excluded
Chandawarkar	2007	y	x					Excluded
Chandhoke	1975	x						Excluded
Chandler	1989	y	y	y	y	x		Excluded
Chandler	1990	y	y	y	y	x		Excluded
Chandler	1991	y	y	y	y	x		Excluded
Chandler	2011	y	x					Excluded
Chandler	2010	y	x					Excluded
Chandler	1985	y	x					Excluded
Chandler	1990b	y	x					Excluded
Chandradeva	2005	x						Excluded
Chang	2015	y	y	y	y	x		Excluded
Chang	1991	y	x					Excluded
Chang	1992	y	x					Excluded
Chang	1996	y	x					Excluded
Chang	1993	y	x					Excluded
Chang	1990	y	x					Excluded
Chang	2002	y	x					Excluded
Chang	1997	y	x					Excluded
Chang	1991						Duplicate	Excluded
Chang	1992						Duplicate	Excluded
Chang	1990						Duplicate	Excluded
Chang	2002						Duplicate	Excluded
Chang	1983	y	x					Excluded
Chang	2019	y	y	y	y	y		Included
Channa	2005	y	x					Excluded
Channa	2003	y	x					Excluded
Chanques	2010	y	x					Excluded
Chao	2016	y	y	y	?	x		Excluded
Chao	2019	y	y	y	y	x		Excluded
Chao	1993	y	x					Excluded
Chaplin	2019	y	y	y	y	x		Excluded
Charalambous	2012	y	x					Excluded
Charlet de Sauvage	1996	y	x					Excluded
Charlet De Sauvage	1996						Duplicate	Excluded
Charton	2014	y	y	y	y	x		Excluded
Charton	2014						Duplicate	Excluded
Chassard	1996	y	y	y	y	x		Excluded
Chassard	1996b	y	y	y	y	y		Included
Chassard	1996c	y	y	y	y	x		Excluded
Chassot	2004	x						Excluded
Chau	1983	y	x					Excluded
Chaudhuri	1996	y	x					Excluded
Chava	2017	y	y	y	y	x		Excluded
Chaves	2018	y	x					Excluded
Chawla	2008	y	x					Excluded
Chawla	2013	y	x					Excluded
Cheah	1978	y	y	?	?	x		Excluded
Chemtob	1995	y	y	y	?	x		Excluded
Chen	2009	y	x					Excluded
Chen	2001	y	x					Excluded
Chen	2018	y	x					Excluded
Chen	2013	x						Excluded
Chen	2006	y	x					Excluded
Chen	2006						Duplicate	Excluded
Chen	2005	y	y	x				Excluded
Chen	2018b	x						Excluded
Chen	2009b	y	x					Excluded
Chen	2010	y	x					Excluded
Chen	1990	y	x					Excluded
Chen	2006b	y	y	y	y	x		Excluded
Chen	1996	y	x					Excluded
Chen	1998	y	y	y	x			Excluded
Chen	1999	y	y	y	x			Excluded
Chen	1995	y	x					Excluded
Chen	2006c	y	x					Excluded
Chen	2011	y	x					Excluded
Chen	2016	y	y	x				Excluded
Chen	2016						Duplicate	Excluded
Chen	2011b	y	x					Excluded
Chen	2002	y	x					Excluded
Chen	2002						Duplicate	Excluded
Chen	2006d	y	x					Excluded
Chen	2018c	y	y	y	y	x		Excluded
Chen	2013	x						Excluded
Chen	2012	y	y	y	?	x		Excluded
Chen	2017	y	y	y	y	x		Excluded
Chen	2012b	y	y	y	y	x		Excluded
Chen	2002b	y	y	x				Excluded
Chen	2017b	y	?	?	?	x		Excluded
Chen	2007	y	x					Excluded
Cheng	1996	y	y	y	y	x		Excluded
Cheng	1992	y	y	y	y	x		Excluded
Cheng	1996	y	y	y	y	x		Excluded
Cheng	1992						Duplicate	Excluded
Cheng	2006	y	y	y	y	x		Excluded
Cheng	1982	y	x					Excluded
Cheng	2010	y	y	x				Excluded
Cherubini	1985	y	x					Excluded
Cherubini	1988	y	x					Excluded
Cheruku	2015	y	x					Excluded
Chessa	2011	y	x					Excluded
Chesson Jr	1999	x						Excluded
Chester	2008	y	y	x				Excluded
Chestnut	1989	y	x					Excluded
Chestnut	1986	y	x					Excluded
Chettle	2009	y	x					Excluded
Cheung	2001	y	y	y	y	x		Excluded
Cheung	2016	y	x					Excluded
Chevalier	1976	y	y	y	y	x		Excluded
Chevalier	1976						Duplicate	Excluded
Chevillon	2001	y	y	y	y	x		Excluded
Chew	2016	y	y	y	y	y		Included
Chew	2011	y	y	y	?	x		Excluded
Chia	2004	y	x					Excluded
Chiara	2003	y	y	y	y	x		Excluded
Chiara	1997	y	y	y	y	x		Excluded
Chiara	1997						Duplicate	Excluded
Chiari	2000	y	y	y	y	x		Excluded
Chiba	2017	y	y	x				Excluded
Chiba	1981	y	x					Excluded
Chideckel	1986	y	x					Excluded
Chidiac	2012	y	x					Excluded
Chien	2007	y	y	y	y	x		Excluded
Chiesa	2017	y	y	y	y	x		Excluded
Chilcott	2001	y	y	y	x			Excluded
Childs	2017	y	x					Excluded
Chin	2010	y	x					Excluded
Chin	1982	y	x					Excluded
Chinn	2010	y	x					Excluded
Chiou	1976	y	x					Excluded
Chipkin	1984	y	x					Excluded
Chipkin	1978	y	x					Excluded
Chipkin	1979	y	x					Excluded
Chisholm	2006	y	x					Excluded
Chiu	1996	y	y	y	y	x		Excluded
Chiu	2004	y	x					Excluded
Chivorakoun		y	x					Excluded
Chivorakoun	2012						Duplicate	Excluded
Chizh	2007	y	x					Excluded
Cho	2013	y	x					Excluded
Cho	2015	y	y	y	y	x		Excluded
Cho	1985	y	x					Excluded
Cho	2017	y	y	x				Excluded
Choby	2000	y	y	x				Excluded
Choby	2000b	y	y	x				Excluded
Choi	2014	y	y	y	y	x		Excluded
Choi	2017	y	x					Excluded
Choi	2018	y	x					Excluded
Choi	2007	y	y	x				Excluded
Chonde	2016	y	y	y	y	x		Excluded
Chong	2010	y	x					Excluded
Chong	2018	x						Excluded
Choromanski	2015	y	x					Excluded
Chorvatova	2004	y	x					Excluded
Chou	2009	y	x					Excluded
Chou	2008	y	x					Excluded
Chouker	2004	y	x					Excluded
Chow	1990	y	y	y	y	x		Excluded
Chowdhury	1991	y	x					Excluded
Christensen	2017	y	x					Excluded
Christian	1995	y	x					Excluded
Christian	1989	y	x					Excluded
Christofi	1993	y	x					Excluded
Chu	2012	y	y	y	?	x		Excluded
Chung	2010	?	x					Excluded
Chung	2012	y	x					Excluded
Chuo	2013	y	y	y	y	x		Excluded
Chuo	2013b	y	y	y	y	x		Excluded
Church	2017	y	y	y	y	x		Excluded
Church	2017						Duplicate	Excluded
Chvojka	2020	y	y	y	y	x		Excluded
Chvojka	2008	y	y	y	y	x		Excluded
Cibulskyte	2007	y	y	y	y	x		Excluded
Ciccone	1981	y	y	y	y	x		Excluded
Ciccone	1981b	y	y	y	y	x		Excluded
Ciccone	1986	y	y	y	y	x		Excluded
Cicero	2018	x						Excluded
Cichewicz	2005	y	x					Excluded
Cichewicz	2005						Duplicate	Excluded
Cieslar	1986	y	x					Excluded
Cinca	2000	y	y	y	y	x		Excluded
Cinelli	2013	y	x					Excluded
Cirillo	1989	y	x					Excluded
Cirino	1994	y	y	y	y	x		Excluded
Cisternas	2015	y	y	y	y	x		Excluded
Ciuti	2011	y	x					Excluded
Clark	2005	y	y	x				Excluded
Clarke	2009	y	x					Excluded
Clarke	2014	y	x					Excluded
Clarke	1969	y	y	y	y	x		Excluded
Clarkson	1989	y	x					Excluded
Clarkson	1988	y	x					Excluded
Clarkson	1985	y	x					Excluded
Clarkson	1985b	y	x					Excluded
Clarkson	1988b	y	x					Excluded
Clarkson	1996	y	x					Excluded
Clary	2002	y	y	y	y	x		Excluded
Claus	2019	y	x					Excluded
Clausen	2016	x						Excluded
Clausen	2019	y	y	y	y	x		Excluded
Clausen	2000	y	y	y	y	x		Excluded
Clavijo	2015						Duplicate	Excluded
Claxton-Gill	1993						Duplicate	Excluded
Clayman	2006						Duplicate	Excluded
Cleeland	1997						Duplicate	Excluded
Cleland-Zamundio	1999	y	y	y	y	y		Included
Cleland-Zamundio	1999						Duplicate	Excluded
Clement	1980						Duplicate	Excluded
Clement	1981						Duplicate	Excluded
Clement	1981						Duplicate	Excluded
Clement	1996	y	y	y	y	x		Excluded
Clement	1990						Duplicate	Excluded
Clement	1979	y	y	y	y	x		Excluded
Clement	1979b	y	y	y	y	x		Excluded
Clement	1979b						Duplicate	Excluded
Clifasefi	2017	y	x					Excluded
Clitherow Kathatina	2019	y	x					Excluded
Clitherow	2019	y	x					Excluded
Clozel	1985	y	y	y	y	x		Excluded
Clozel	1985						Duplicate	Excluded
Clutton	2018	x						Excluded
Clutton	1997	y	y	y	y	y		Included
Clutton	2013	y	y	y	y	x		Excluded
Coats	1985	y	x					Excluded
Coban-Karatas	2014	y	x					Excluded
Coburn	2007	y	x					Excluded
Coburn	2005	y	x					Excluded
Cocks	2007	x						Excluded
Coenen	2013	y	x					Excluded
Coetzee	1996	y	y	y	y	x		Excluded
Coetzee	1990	y	y	y	y	x		Excluded
Coetzee	1992	y	y	y	y	x		Excluded
Coetzee	1989	y	y	y	y	x		Excluded
Coetzee	1989b	y	y	y	y	x		Excluded
Coetzee	1989b						Duplicate	Excluded
Coetzee	1993	y	y	y	y	x		Excluded
Cofer	2015	y	x					Excluded
Coffa	1999	y	x					Excluded
Cohen	1984	y	y	y	y	x		Excluded
Cohen	2017	y	x					Excluded
Cohen	1986	y	x					Excluded
Cohen	2001	y	y	y	?	x		Excluded
Cohen	2001						Duplicate	Excluded
Cohen	1996	y	x					Excluded
Cohn	2006	y	y	y	?	x		Excluded
Colado	1992	y	x					Excluded
Colbert	1991	y	x					Excluded
Coles	2003	y	y	y	y	x		Excluded
Coles	2007	x						Excluded
Collado-Mesa	2015	y	x					Excluded
Collier	1978	x						Excluded
Collier	1981	y	x					Excluded
Collier	1963	y	x					Excluded
Collier	1984	y	x					Excluded
Collier	1961	y	x					Excluded
Collier	1981	y	x					Excluded
Collins	2005	y	x					Excluded
Coloma	2002	y	x					Excluded
Colrain	1993	y	x					Excluded
Colucci	1996	y	x					Excluded
Colucci	1996						Duplicate	Excluded
Colucci	1998	y	x					Excluded
Comaru	2011	y	y	y	y	x		Excluded
Comassetto	2014	y	y	y	y	y		Included
Comassetto	2015	y	y	y	y	y		Included
Combes	2007	y	x					Excluded
Comer	2013	y	x					Excluded
Compere	2005	x						Excluded
Compton	2008	y	x					Excluded
Compton	2014	y	x					Excluded
Cone	1983	y	x					Excluded
Conley	2000	y	y	y	y	x		Excluded
Connelly	2014	y	x					Excluded
Connors	1982	y	x					Excluded
Conradie	1999	y	y	y	y	y		Included
Constable	1999	x						Excluded
Constable	2003	y	y	y	y	x		Excluded
Constant	2004	y	x					Excluded
Constanti	1991	y	x					Excluded
Constanti	1987	y	x					Excluded
Conway	2011	y	x					Excluded
Conzen	1984	y	y	y	y	x		Excluded
Conzen	1984b	y	y	y	y	x		Excluded
Conzen	2003	y	x					Excluded
Conzen	1989	y	y	y	y	x		Excluded
Cooke	1985	y	x					Excluded
Cooke	1984	y	x					Excluded
Cooke	1983	y	x					Excluded
Cooke	1997	y	x					Excluded
Cooke	1991	y	x					Excluded
Cooke	2003	y	x					Excluded
Cooke	2004	y	x					Excluded
Cooke	2019	y	?	x				Excluded
Cooper	2003	y	x					Excluded
Cooper	1978	y	x					Excluded
Cooper	1988	y	x					Excluded
Cooper	2019	y	x					Excluded
Cooper	2016	y	x					Excluded
Coote	2010	y	x					Excluded
Coots	2004	y	x					Excluded
Copel	2009	y	x					Excluded
Copeland	2017	y	x					Excluded
Coquery	2018	y	y	y	y	x		Excluded
Corboz	2011	y	x					Excluded
Corcoran	2013	y	y	y	y	x		Excluded
Corda	2004	y	y	x				Excluded
Cordeior	1983	y	x					Excluded
Cornelis	2017	y	x					Excluded
Cornelius	1975	x						Excluded
Cornely	1979	y	x					Excluded
Corniola	2017	y	x					Excluded
Correa	2014	y	y	y	y	x		Excluded
Correa	2017	y	y	y	?	x		Excluded
Correa	2013	y	y	y	y	x		Excluded
Correa-Martin	2013	y	y	y	y	x		Excluded
Correa-Martin	2013b	y	y	y	y	x		Excluded
Cortes-Puentes	2018	y	y	y	y	x		Excluded
Cortey	1994	y	y	y	y	x		Excluded
Coruzzi	1983	y	x					Excluded
Coruzzi	1991	y	x					Excluded
Cosgrove	1992	y	x					Excluded
Coskun	2014	y	x					Excluded
Cosmetic Ingredient Review Expert	2007	y	?	?	x			Excluded
Cosmetic Ingredient Review Expert	2008	y	x					Excluded
Costa	2001	y	y	y	y	x		Excluded
Coata de Oliveira		y	x					Excluded
Costa	1985	y	x					Excluded
Costa	2011	x						Excluded
Costa-Campos	2004	y	x					Excluded
Costall	1975	y	x					Excluded
Costall	1976	y	x					Excluded
Costall	1993	x						Excluded
Costello	2005	y	x					Excluded
Cote	1996	y	y	y	?	x		Excluded
Coupar	1994	y	x					Excluded
Courtice	1994	y	x					Excluded
Courtney	2008	x						Excluded
Coute	2012	y	y	y	y	x		Excluded
Coute	2012b	y	y	y	y	x		Excluded
Coute	2014	y	y	y	y	x		Excluded
Coutts	1997	y	x					Excluded
Couture	1979	y	x					Excluded
Couture	1982	y	x					Excluded
Covaciu	2010	y	y	y	y	x		Excluded
Cowan	1977	y	x					Excluded
Cowan	1977						Duplicate	Excluded
Cowan	1981	y	x					Excluded
Coward	2012	y	x					Excluded
Cowley	2005	y	x					Excluded
Cox	2020	y	x					Excluded
Cozanitis	1983	y	x					Excluded
Crain	2004	y	y	y	?	x		Excluded
Crandall	2006	y	y	x				Excluded
Crane	1975	y	y	y	y	x		Excluded
Crane	1975						Duplicate	Excluded
Crane	1974	y	y	y	y	x		Excluded
Crane	1974						Duplicate	Excluded
Crawford	2010	x						Excluded
Crema	1970	y	x					Excluded
Crisostomo	2011	y	y	y	y	x		Excluded
Crisostomo	2013	y	y	y	y	x		Excluded
Crisp	2017	y	x					Excluded
Crockett	2001	y	x					Excluded
Crombez	2017	x						Excluded
Cromie	2008	y	y	y	y	x		Excluded
Cronin	2019	y	y	y	y	x		Excluded
Cronin	2019b	y	y	y	y	x		Excluded
Cros	1981	y	x					Excluded
Crouzet	2009	y	y	y	y	x		Excluded
Crouzet	2009b	y	y	y	y	x		Excluded
Crowcroft	1971	y	x					Excluded
Crowther	1989	y	x					Excluded
Crowther	1990	y	x					Excluded
Cruces	2013	y	y	y	y	x		Excluded
Crumb	1990	y	x					Excluded
Crumb	1992	y	x					Excluded
Crumb	1995	y	x					Excluded
Crusenberry	2016	y	x					Excluded
Cruz Eng	2015	y	x					Excluded
Cruz Paiva	2012	y	y	y	y	x		Excluded
Crystal	1994	y	?	y	y	x		Excluded
Crystal	1996	y	?	y	y	x		Excluded
Crystal	2015	y	?	y	y	x		Excluded
Crystal	2003	y	?	y	y	x		Excluded
Csiszko	2016	y	y	y	y	x		Excluded
Cuche	2001	y	y	y	y	x		Excluded
Cuellar	2005	y	x					Excluded
Cui	2019	y	x					Excluded
Cui	2016	y	x					Excluded
Cui	2017	y	x					Excluded
Culp	2010	y	x					Excluded
Cunha-Goncalves	2009	y	y	y	y	x		Excluded
Cunha-Goncalves	2009b	y	y	y	y	x		Excluded
Cunningham	2007	x						Excluded
Curran	1995	y	x					Excluded
Curran	1998	y	x					Excluded
Curran	2000	y	x					Excluded
Currow	2020	y	x					Excluded
Curry	1991	y	x					Excluded
Curthoys	2006	y	x					Excluded
Curtis	2007	y	x					Excluded
Cusati	2009	y	y	y	y	x		Excluded
Cutrer	1999	y	x					Excluded
Cutrer	1996	y	x					Excluded
D'Mello	2008	x						Excluded
d'Ovidio	2018	y	x					Excluded
Da	2007	y	y	y	y	x		Excluded
da Luz	2015	y	y	y	?	x		Excluded
Da Re	1988	y	x					Excluded
Da Silva	2002	y	x					Excluded
Da Silva	2001	y	x					Excluded
da Silva	2012	y	x					Excluded
da Silva	2010	y	x					Excluded
da Silva	2007	y	x					Excluded
da Silva	2010	y	x					Excluded
Da Silva Ramos	2011	y	y	y	y	x		Excluded
Da Siva Telles Mathias	2004	y	y	y	y	y		Included
Dabrowska	2011	y	y	y	y	x		Excluded
Daffonchio	1987	y	x					Excluded
Dage	1981	y	x					Excluded
Dagtekin	2009	y	y	x				Excluded
Dahaba	2008	y	x					Excluded
Dahaba	2007	y	x					Excluded
Dahan	2005	y	x					Excluded
Dahse	2006	y	y	x				Excluded
Dajani	2016	y	x					Excluded
Dal	2005	y	x					Excluded
Dal Ri	1958	y	x					Excluded
Dalby	2019	y	x					Excluded
Dale	1978	y	x					Excluded
Dale	2002	y	x					Excluded
Dalhamn	1968	y	x					Excluded
Dalibon	1999	y	y	y	y	x		Excluded
Dalin	1993	y	y	y	y	x		Excluded
Daller	2012	y	x					Excluded
Daller	2012b	y	x					Excluded
Dalmose	2003	x						Excluded
Daly	1969	y	x					Excluded
Damiano	1990	y	x					Excluded
Damiano	1988	y	y	y	y	x		Excluded
Damjanovic	2019	y	y	y	y	x		Excluded
Damjanovska	2019	y	y	y	?	x		Excluded
Daniell	1993	y	y	y	y	x		Excluded
Dannberg	1986	y	x					Excluded
Dantzer	1974	y	y	y	x			Excluded
Dantzer	1986	y	y	y	x			Excluded
Dantzer	1976	y	y	y	x			Excluded
Dantzer	1976						Duplicate	Excluded
Dantzer	1978	y	y	y	y	x		Excluded
Daoui	2002	y	x					Excluded
Dapaah	2016	y	x					Excluded
Darbari	2009	y	x					Excluded
Darius	1987	y	x					Excluded
Darius	1986	y	x					Excluded
Darlington	1993	y	x					Excluded
Darlington	2009	y	y	y	y	x		Excluded
Dashfield	2005	y	x					Excluded
Dss	2007	y	x					Excluded
Dastan	2009	y	x					Excluded
Datzmann	2018	y	y	y	y	y		Included
Datzmann	2018b	y	y	y	y	y		Included
Daudel	2010	y	y	y	y	x		Excluded
Daunderer	2007	y	x					Excluded
Dauw	2016	y	y	y	y	x		Excluded
Dave	2016	y	x					Excluded
Davey	2011	y	x					Excluded
David	2006	y	y	y	y	x		Excluded
Davidovitch	2017	y	x					Excluded
Davidson	2017						Duplicate	Excluded
Davidson	2005	y	x					Excluded
Davidson	1996	y	y	y	y	x		Excluded
Davidson	2016	x						Excluded
Davies	2004	y	x					Excluded
Davis	2012	y	x					Excluded
Davis	2013	y	x					Excluded
Davis	1970	y	?	?	?	x		Excluded
Davis	1991	y	y	y	y	x		Excluded
Davison	1979	y	x					Excluded
Dawes	2014	y	x					Excluded
Dawson	2008	y	x					Excluded
de Andrade	2013	y	y	y	y	x		Excluded
De Angelis	2001	y	x					Excluded
De Arruda	2017	y	y	y	?	x		Excluded
De Baerdemaeker	2008	y	x					Excluded
De Baerdemaeker	2007	y	x					Excluded
De Baerdemaeker	2008						Duplicate	Excluded
De Baere	2015	y	x					Excluded
De Blasi	2008	y	x					Excluded
de Boer	2006	y	x					Excluded
de Boode	2010	y	y	y	y	x		Excluded
De Boode	2010						Duplicate	Excluded
De Broca	2012	y	x					Excluded
de Bruin-Hoegee	2020	y	?	x				Excluded
De Chantal	2005	y	y	y	y	x		Excluded
De Clerck	2002	y	x					Excluded
De Cortes	1995	y	x					Excluded
De Deken	2018	y	y	y	y	x		Excluded
De Deken	2015	y	y	y	y	x		Excluded
De Diego	2019	y	y	y	y	x		Excluded
De Gregori	2018	y	y	y	y	x		Excluded
de Groot	2001	y	x					Excluded
De La Cruz Lopez	1996	y	x					Excluded
de la Motte	1991	y	x					Excluded
de la Osa	2014	y	y	y	y	x		Excluded
De La Osa	2014						Duplicate	Excluded
de la Pena	2000	y	x					Excluded
De Lorenzo	2014	y	y	y	y	x		Excluded
De Luca	1994	y	x					Excluded
de Melo	2006	y	x					Excluded
De Melo	2006						Duplicate	Excluded
De Monte	2015	y	y	y	y	y		Included
de Oliveira Clark	2010	y	y	y	y	x		Excluded
De Oliveira	2015	y	y	y	y	x		Excluded
de Oliveira	2017	y	y	x				Excluded
De Paepe	1997	x						Excluded
De Paul Lynch	1967	y	x					Excluded
De Ponti	1989	y	x					Excluded
De Prado	2012	y	y	y	?	x		Excluded
De Puydt	2012	y	x					Excluded
De Queiroz Siqueira	2014	y	y	y	y	x		Excluded
de Simone Melo	2012	y	y	y	y	x		Excluded
de Sousa	2005	y	x					Excluded
de Vaal	2005	y	x					Excluded
De Vleeschauwer	2017	y	y	y	y	x		Excluded
DeVries	1999	y	y	y	y	x		Excluded
de Waele	1993	y	x					Excluded
De Wied	1978	y	x					Excluded
De Wijs-Meijler	2016	y	y	y	y	x		Excluded
de Zeeuw	2000	y	y	y	y	x		Excluded
De Zeeuw	2000						Duplicate	Excluded
Dean	2019	x						Excluded
Debaty	2015	y	y	y	y	x		Excluded
Debaty	2014	y	y	y	y	x		Excluded
DeBus	2012	y	x					Excluded
Deciga-Campos	2016	y	x					Excluded
Decker	2014	x						Excluded
Dedeilias	2006	y	y	y	?	x		Excluded
Deeprose	2005	y	x					Excluded
Deer	2012	y	x					Excluded
Deer	2016	y	x					Excluded
Deer	2014	y	x					Excluded
Deer	2010	y	x					Excluded
Deflandre	2008	y	x					Excluded
Defresne	2018	y	x					Excluded
DeHaan	2017	y	x					Excluded
DeHaven-Hudkins	1991	y	x					Excluded
Deja	2004	y	y	y	y	x		Excluded
Deja	2002	y	y	y	y	x		Excluded
Del Barrio	2009	y	y	y	y	x		Excluded
Del Blanco Narciso	2014	x						Excluded
Del Monte	1990	y	x					Excluded
Del Rio	2018	y	y	y	y	x		Excluded
Del Tacca	1977	y	x					Excluded
Delaey	1998	y	x					Excluded
Delahaut	2004	y	y	x				Excluded
Delahaut	2003	y	y	x				Excluded
Delaney	2008	x						Excluded
Delfino	2009	y	x					Excluded
Delgado	2005	y	x					Excluded
Della Rocca	1995	y	y	y	y	x		Excluded
Della Rocca	1995						Duplicate	Excluded
Delle Canne	2017	y	x					Excluded
Dellon	2010	y	x					Excluded
Delmar	1989	y	x					Excluded
Delvau	2018	y	y	y	y	x		Excluded
Delvau	2017	y	y	y	y	x		Excluded
Demarco	2011	y	x					Excluded
Demb	1999	y	x					Excluded
Demestiha	2010	y	y	y	y	y		Included
Demiraran	2005	y	x					Excluded
Demirel	2014	y	y	y	y	x		Excluded
Demiri	2013	y	x					Excluded
den Boer	1990	y	y	y	y	x		Excluded
Den Boer	1992	y	y	y	y	x		Excluded
Den Boer	1993	y	y	y	y	x		Excluded
Den Boer	1993						Duplicate	Excluded
Den Hartog	1996	y	y	y	y	x		Excluded
Den Hartog	1987	y	x					Excluded
Denborough	1998	x						Excluded
Denning	2011	y	x					Excluded
Denning	2017	y	y	y	y	x		Excluded
Denninghoff	1997	y	y	y	y	x		Excluded
Dennis	1993	y	x					Excluded
Dentz	1995	y	x					Excluded
Deogaonkar	2005	y	x					Excluded
Depoortere	2010	y	x					Excluded
Derive	2013	y	y	y	y	x		Excluded
Derosa	2013	y	y	y	y	x		Excluded
DeRoth	1988	y	y	?	?	x		Excluded
Dersch	2013	y	y	y	y	x		Excluded
Derwall	2013	y	y	y	?	y		Included
Derwall	2008	y	y	y	y	x		Excluded
Deschamps	2005	y	x					Excluded
Deshmukh	2012	y	x					Excluded
Deshmukh	2018	y	x					Excluded
Desilets	2009	y	y	y	y	x		Excluded
Desjardins	2011	y	y	x				Excluded
Desmond	2013	y	x					Excluded
DeSouza	1995	y	x					Excluded
Despa	2009	y	y	y	y	x		Excluded
[truncated: 8,347 more rows]

## Sheet: Update
Author	Year	Original research	Pig/Minipig	In vivo	General anaesthesia	Depth of anaesthesia indicator in the abstract	Duplicate	FINAL RESULT
(A)Thompson	2020	x						Excluded
Aarab	2021	y	x					Excluded
Abbott	2022	x						Excluded
Abd-Elsayed	2020	y	x					Excluded
Abdou	2021	y	y	y	y	x		Excluded
Abdou	2022	y	y	y	y	x		Excluded
Abdou	2022b	y	y	y	y	x		Excluded
Abdou	2021	y	y	y	y	x		Excluded
Abendschon	2020	y	y	y	x			Excluded
Aboulgheit	2020	y	y	y	y	x		Excluded
Abubakar	2021	y	x					Excluded
Abud	2022	y	y	y	?	x		Excluded
Achanta	2021	y	y	y	y	x		Excluded
Achanta	2020	y	y	y	y	x		Excluded
Aderibigbe	2021	y	y	y	y	x		Excluded
Adnan	2020	y	x					Excluded
Adnan	2020b	y	x					Excluded
Afarideh	2021	y	y	?	x			Excluded
Agarwal	2022	y	x					Excluded
Agarwal	2021	y	x					Excluded
Ahmadu	2022	y	x					Excluded
Aidoni	2020	y	y	y	y	x		Excluded
Ailani	2021	x						Excluded
Akura	2020	y	y	y	y	x		Excluded
Al-Alawi	2022	y	x					Excluded
Alam	2022	y	x					Excluded
Alamdari	2020	y	x					Excluded
Alcala	2022	y	y	y	y	x		Excluded
Aldrich	2022	y	x					Excluded
Alhawwash	2022	y	?	?	?	x		Excluded
Ali	2022	y	y	x				Excluded
Ali	2021	y	x					Excluded
Ali	2020	y	x					Excluded
Ali-Mohamad	2021	y	y	y	y	x		Excluded
Allaham	2021	x						Excluded
Almeida	2021	y	y	x				Excluded
Al-Obeidallah	2021	y	y	y	y	x		Excluded
Alstrup							Duplicate	Excluded
Alvarez	2022	y	x					Excluded
Amaro	2021	y	y	y	y	x		Excluded
Amato	2021	y	y	y	y	x		Excluded
Ambinder	2021	y	y	y	y	x		Excluded
Ambros	2020	y	x					Excluded
Amin	2022	y	x					Excluded
An	2021	y	x					Excluded
Anaha	2021	y	x					Excluded
Andersen	2022	y	y	y	y	x		Excluded
Andersen	2021	y	y	y	y	x		Excluded
Andreis	2021	y	y	y	y	x		Excluded
Andrews	2022	y	x					Excluded
Anonymous	2021	?	?	?	?	?		Included
Anonymous		x						Excluded
Anonymous 2	2020	y	y	y	y	?		Included
Ansari	2021	y	x					Excluded
Ansari	2020	y	y	y	y	x		Excluded
Aoyama	2021	y	x					Excluded
Araos	2020	x						Excluded
Araujo	2020	y	x					Excluded
Armanious	2020	y	x					Excluded
Arnanda	2020	y	x					Excluded
Arons	2020	y	y	y	y	x		Excluded
Arruda	2020	x						Excluded
Arruza	2022	y	y	y	y	x		Excluded
Asano	2020	y	y	x				Excluded
Asif	2020	y	x					Excluded
Asif	2021	y	x					Excluded
Assuncao	2021	y	x					Excluded
Athiraman	2021	y	x					Excluded
Auniq	2021	y	?	y	x			Excluded
Ayanwuyi	2022	y	x					Excluded
Ayuso	2021	x						Excluded
Aziz	2020	y	x		y			Excluded
Bacon	2020	y	y	x				Excluded
Bahr	2021	?	y	y	y	x		Excluded
Baik	2021	y	y	y	y	x		Excluded
Baker	2022	y	y	y	y	x		Excluded
Bakir	2020	y	x					Excluded
Bako	2022	y	x					Excluded
Bakr	2021	x						Excluded
Bakshi	2020	y	x					Excluded
Ballash	2020	x						Excluded
Banerjee	2021	y	x					Excluded
Bang	2021	y	y	y	y	x		Excluded
Bangal	2021	y	x					Excluded
Barik	2020	y	x					Excluded
Baronetto	2020	x						Excluded
Barras	2022	y	y	y	y	x		Excluded
Bartnik-Olson	2022	y	y	y	?	x		Excluded
Bassi	2021	?	?	y	y	x		Excluded
Baucorn	2022	y	y	y	x			Excluded
Bawiskar	2022	x						Excluded
Bayat	2022	y	x					Excluded
Baysinger	2021	?	y	x				Excluded
Bechet	2021	y	y	x				Excluded
Becker	2021	y	y	y	?	?		Included
Behr	2022	y	y	y	?	x		Excluded
Bektas	2020	y	x					Excluded
Bellaver	2022	y	y	x				Excluded
Benham	2021	y	y	y	y	x		Excluded
Benyamen	2021	y	y	x				Excluded
Berbach	2021	y	y	y	y	x		Excluded
Berry	2022	y	x					Excluded
Bertani	2021	y	y	y	y	x		Excluded
Bharucha	2022	y	x					Excluded
Bhujel	2021	y	y	y	x			Excluded
Bian	2021	y	x					Excluded
Bian	2021	y	y	y	y	x		Excluded
Biesterveld	2020	y	y	y	y	x		Excluded
Biesterveld	2021	y	y	y	y	x		Excluded
Bik	2022	y	y	y	?	x		Excluded
Billar	2020	x						Excluded
Bitker	2021	y	y	y	y	x		Excluded
Blackburn	2020	y	y	y	y	x		Excluded
Bloom	2022	y	x					Excluded
Bo	2021	y	y	y	y	x		Excluded
Bode	2021	y	y	x				Excluded
Boerger	2022	y	y	y	y	x		Excluded
Bojorquez	2021	y	y	y	x			Excluded
Bondar	2022	y	x					Excluded
Bonilla	2021	y	x					Excluded
Boschi	2022	y	y	y	x			Excluded
Bosnjak	2021	y	y	y	y	x		Excluded
Bossowska	2021	y	y	?	?	x		Excluded
Boukens	2021	y	y	y	y	x		Excluded
Boulate	2022	y	y	y	y	x		Excluded
Boulay	2021	y	?	?	?	x		Excluded
Boulay	2020	y	y	y	y	x		Excluded
Boundart	2020	y	y	y	y	x		Excluded
Boyer	2021	x						Excluded
Boyett	2021	y	x					Excluded
Bozzo	2020	y	y	y	x			Excluded
Brambate	2022	y	y	y	y	x		Excluded
Brewer	2020	y	x					Excluded
Bristy	2020	y	x					Excluded
Brocal	2020	y	x					Excluded
Brock	2022	y	?	?	?	x		Excluded
Bruckmann	2020	y	y	?	?	x		Excluded
Bubic	2021	y	x					Excluded
Buckett	2022	y	x					Excluded
Budhram	2021	x						Excluded
Bueters	2020	x						Excluded
Bures	2020	y	y	y	y	x		Excluded
Bures	2020	y	y	y	y	x		Excluded
Burrell	2020	y	y	y	y	x		Excluded
Busato	2020	y	y	?	?	x		Excluded
Bustamante-Cordova	2021	y	?	x				Excluded
Buwembo	2021	y	x					Excluded
Buyssens	2021	y	y	x				Excluded
Cabasson	2020	x						Excluded
Cai	2022	y	y	y	y	x		Excluded
Cai	2021	y	y	y	y	x		Excluded
Calpe-Lopez	2022	y	x					Excluded
Cao	2021	y	y	y	x			Excluded
Cao	2022	y	x					Excluded
Capek	2020	y	x					Excluded
Carbonari	2022	y	y	y	y	x		Excluded
Cardinali	2021	y	y	y	y	x		Excluded
Carli	2022	?	x					Excluded
Carlos	2021	?	x					Excluded
Carlsen	2022	y	y	y	y	x		Excluded
Carmona	2020	?	?	?	?	x		Excluded
Carnaby	2021	?	x					Excluded
Carneiro	2021	y	y	y	y	x		Excluded
Catone	2020	y	y	y	y	x		Excluded
Chai	2021	y	y	y	?	x		Excluded
Chalkias	2022	y	y	y	y	x		Excluded
Chalkias	2022b	y	y	y	y	x		Excluded
Chalkias	2020	y	y	y	y	x		Excluded
Chalkias	2021	y	y	y	y	x		Excluded
Chalo	2020	?	x					Excluded
Chancellor	2020	y	y	y	y	x		Excluded
Chandrasekar	2022	y	x					Excluded
Chang	2021	y	y	y	y	?		Included
Charles	2021	y	?	y	y	x		Excluded
Charles	2020	y	y	y	y	x		Excluded
Chasse	2021	y	y	y	x			Excluded
Chaudhuri	2021	y	x					Excluded
Chavez	2021	y	x					Excluded
Chen	2021	y	y	x				Excluded
Chen	2021	x						Excluded
Chen	2021	y	y	x				Excluded
Chen	2021	y	?	?	?	x		Excluded
Chen	2022	y	y	y	?	x		Excluded
Chen	2021	y	x					Excluded
Chen	2020	y	x					Excluded
Cheng	2021	y	x					Excluded
Cheng	2021	y	y	y	x			Excluded
Cheng	2021	y	x					Excluded
Cheng	2022	y	x					Excluded
Cherng	2022	?	y	y	?	x		Excluded
Cheung	2021	y	y	y	y	x		Excluded
Chon	2022	y	y	y	y	x		Excluded
Chou	2021	y	x					Excluded
Chua	2021	y	x					Excluded
Chung	2021	y	x					Excluded
Chung	2021	y	x					Excluded
Chvojka	2020	y	y	y	y	x		Excluded
Cikankova	2020	y	y	x				Excluded
Cirimmins-Pierce	2022	y	y	y	y	x		Excluded
Cividjian	2020	?	?	x				Excluded
Clampitt	2021	y	?	x				Excluded
Clark	2021	x						Excluded
Clark	2022	x						Excluded
Clausen	2020	y	y	y	y	x		Excluded
Clauss	2020	y	y	y	y	x		Excluded
Cleveland	2022	y	y	y	y	x		Excluded
Cobo	2020	x						Excluded
Cohen	2020	y	x					Excluded
Colbert	2021	y	y	y	y	x		Excluded
Colesa	2021	y	x					Excluded
Colletti	2020	y	x					Excluded
Connor	2021	y	x					Excluded
Cooper	2020	y	x					Excluded
Cooper	2020	y	x					Excluded
Cornelissen	2021	y	x					Excluded
Corporan	2021	y	y	y	y	x		Excluded
Correa	2022	x						Excluded
Corses	2021	y	x					Excluded
Costea	2020	y	y	y	?	x		Excluded
Coutant	2022	y	y	y	y	x		Excluded
Cox	2021	y	?	x				Excluded
Cox	2022	y	?	x				Excluded
Critchley	2020	y	y	x				Excluded
Crombie	2021	y	x					Excluded
Csernyus	2021	y	x					Excluded
Cunha	2020	y	y	y	?	x		Excluded
Curcio	2020	?	?	?	?	x		Excluded
Currow	2020	y	x					Excluded
Dacey	2022	y	y	y	y	x		Excluded
Dae	2020	y	y	y	y	x		Excluded
Dalton	2021	y	y	x				Excluded
Damen	2021	y	y	y	y	x		Excluded
Damiani	2020	y	y	y	y	y		Included
Damiani	2022	y	y	y	y	x		Excluded
Darche	2020	y	y	y	y	x		Excluded
Das	2021	y	y	y	x			Excluded
Dashtipour	2021	y	x					Excluded
Datt	2021	x						Excluded
Davidov	2020	y	y	x				Excluded
Dawes	2021	y	y	y	?	x		Excluded
de Bruin	2020	y	?	x				Excluded
De Falco	2020	y	y	y	y	x		Excluded
De Fausto	2020	y	?	?	?	x		Excluded
De Giorgis	2021	?	x					Excluded
De Mello Santos	2021	y	y	y	x			Excluded
De Prado	2020	y	y	y	?	x		Excluded
De Wijs	2021	y	x					Excluded
Defaus	2020	?	?	y	x			Excluded
del Cerro	2021	y	y	x				Excluded
Delmans	2022	y	y	y	y	x		Excluded
Delvecchio	2021	y	y	y	y	x		Excluded
Demeekul	2021	y	y	x				Excluded
Deng	2021	y	y	x				Excluded
Derman	2022	y	x					Excluded
Desikan	2021	y	x					Excluded
Devineni	2020	y	y	?	x			Excluded
Dhanani	2020	y	y	y	y	x		Excluded
Dhar	2021	y	x					Excluded
Di Blasio	2020	y	y	x				Excluded
Dias	2022	y	x					Excluded
Diaz-Gerevini	2021	y	x					Excluded
Dijkman	2021	y	x					Excluded
DiMarco	2020	y	y	y	?	x		Excluded
Dion	2021	y	y	y	y	x		Excluded
Diop	2022	y	x					Excluded
Dirain	2020	y	x					Excluded
Dissanayake	2021	y	x					Excluded
do Espirito	2021	y	y	y	y	x		Excluded
Dobariya	2022	?	y	y	y	?		Included
Dobson	2022	y	x					Excluded
Doi	2022	y	x					Excluded
Donaldson	2021	y	y	?	x			Excluded
Dong	2021	y	y	x				Excluded
Dora	2022	y	y	x				Excluded
Douaihy	2020	y	x					Excluded
Douglass	2021	y	y	y	?	x		Excluded
Du	2021	y	y	?	?	x		Excluded
Duan	2021	y	y	y	x			Excluded
Duc	2021	y	x					Excluded
Duc	2020	y	x					Excluded
Duensing	2020	y	x					Excluded
Dull	2021	x						Excluded
Edelson	2020	y	x					Excluded
Edinger	2021	y	y	y	y	x		Excluded
Einwaller	2022	y	y	y	y	x		Excluded
Ekstein	2020	x						Excluded
El Demerdash	2021	y	y	?	x			Excluded
Elabyad	2022	y	y	y	y	x		Excluded
Elizondo	2021	y	y	y	y	x		Excluded
Emon	2022	y	x					Excluded
Endo	2020	y	y	y	y	x		Excluded
Engel	2020	y	y	y	?	x		Excluded
Erdoganoglu	2020	y	x					Excluded
Ergin	2022	y	y	y	y	x		Excluded
Espinosa-Mur	2021	y	x					Excluded
Espinoza	2021	y	y	y	y	x		Excluded
Eun	2022	y	x					Excluded
Exaltacao	2021	x						Excluded
Falach	2022	y	y	y	y	x		Excluded
Fan	2022	y	y	y	y	x		Excluded
Fan	2020	y	x					Excluded
Farahani	2021	y	y	y	x			Excluded
Fares	2020	y	x					Excluded
Farias	2020	y	y	?	x			Excluded
Farley	2022	?	?	x				Excluded
Farzmfard	2022	y	x					Excluded
Fedinec	2021	y	y	y	?	x		Excluded
Felder	2022	y	x					Excluded
Felix	2021	y	x					Excluded
Ferguson	2021	y	y	?	?	x		Excluded
Ferrari	2022	y	y	y	y	x		Excluded
Ferreira	2021	y	x					Excluded
Fetene	2022	y	x					Excluded
Fiala	2020	y	x					Excluded
Fischell	2021	y	y	x				Excluded
Fleming	2021	y	x					Excluded
Fleming	2020	y	y	y	x			Excluded
Flynn	2021	y	x					Excluded
Fong	2021	y	x					Excluded
Forlenza	2020	y	x					Excluded
Forte	2021	y	x					Excluded
Fortin-Pellerin	2020	y	y	y	y	x		Excluded
Foster	2020	y	y	y	y	x		Excluded
Fostitschu	2021	y	y	y	y	x		Excluded
Francis	2020	y	x					Excluded
Francois	2020	y	x					Excluded
Fransson	2021	y	x					Excluded
Franz	2021	y	x					Excluded
Franzen	2021	y	y	y	y	x		Excluded
Franzen	2020	y	y	y	y	x		Excluded
Fratzke	2021	y	x					Excluded
Freitas	2022	y	y	y	y	x		Excluded
French	2020	y	x					Excluded
Frick	2021	y	y	y	y	x		Excluded
Fritz	2020	y	x					Excluded
Froese	2020	x						Excluded
Frydrychowski	2021	y	x					Excluded
Fuica	2022	y	x					Excluded
Fujimoto	2021	y	y	y	y	x		Excluded
Fujisaki	2021	y	y	?	?	x		Excluded
Fukushima	2021	y	y	y	y	x		Excluded
Gabriel	2021	y	y	x				Excluded
Gabriela	2020	y	y	y	y	x		Excluded
Gadad	2020	y	?	x				Excluded
Gaillard	2020	y	y	y	y	x		Excluded
Gajecka	2021	y	y	y	y	x		Excluded
Galan-Arriola	2022	y	y	y	y	x		Excluded
Galan-Arriola	2021	y	y	y	y	x		Excluded
Galanopoulou	2020	y	x					Excluded
Galina	2022	y	x					Excluded
Gallinat	2022	?	?	?	?	x		Excluded
Garbez	2021	y	y	y	y	x		Excluded
Garcia-Arranz	2022	y	y	y	y	x		Excluded
Garcia-Contreras	2021	y	x					Excluded
Gardner	2022	y	x					Excluded
Ge	2020	y	y	y	?	x		Excluded
Geervliet	2022	y	y	y	x			Excluded
Geiping	2022	y	y	y	x			Excluded
Genbrugge	2020	y	y	y	y	x		Excluded
Gengaimuthu	2020	x						Excluded
Gerber	2021	y	x					Excluded
Gerhards	2021	y	y	y	x			Excluded
Gevorkyan	2021	y	?	x				Excluded
Ghate	2021	y	y	y	y	x		Excluded
Giannotti	2021	y	y	y	y	x		Excluded
Gibbon	2020	x						Excluded
Giebels	2020	x						Excluded
Gifford	2022	y	x					Excluded
Gjedde	2021	y	y	y	y	x		Excluded
Gjurgevich	2021	y	x					Excluded
Gloeckner	2022	y	x					Excluded
Gluck	2021	y	x					Excluded
Gluck	2020	y	x					Excluded
Go	2020	y	y	y	y	x		Excluded
Goldberg	2020	x						Excluded
Goldstein	2020	y	x					Excluded
Golub	2021	y	x					Excluded
Gomes	2020	y	y	y	y	x		Excluded
Gomez	2021	y	y	y	y	x		Excluded
Gomez Fernandez	2021	y	x					Excluded
Goncharova	2020	y	y	y	y	x		Excluded
Goncharova	2021	?	?	?	?	x		Excluded
Gonzales Carazas	2022	y	y	y	y	x		Excluded
Goren	2020	y	y	x				Excluded
Gorges	2020	y	x					Excluded
Goto	2022	y	y	y	y	x		Excluded
Goto	2021	x						Excluded
Goutchtat	2021	y	y	y	y	x		Excluded
Graca	2021	x						Excluded
Graham	2020	y	y	y	y	x		Excluded
Grahn	2021	y	x					Excluded
Granfeldt	2020	x						Excluded
Grassler	2021	y	y	y	y	x		Excluded
Gray	2021	y	x					Excluded
Greenlund	2021	y	x					Excluded
Greenlund	2021b	y	x					Excluded
Gromadzinski	2021	y	y	y	y	x		Excluded
Gruslova	2021	y	y	y	y	?		Included
Gruslova	2021	?	?	?	?	x		Excluded
Guilbaud	2022	y	?	?	?	x		Excluded
Gul	2022	y	x					Excluded
Gunewardene	2022	y	x					Excluded
Guo	2021	y	x					Excluded
Guo	2020	y	y	y	y	x		Excluded
Gupta	2021	y	x					Excluded
Gupta	2020	?	?	?	x			Excluded
Gutierrez Martinez	2022	y	y	y	y	x		Excluded
Ha	2021	y	y	y	y	x		Excluded
Habigt	2021	y	y	y	y	x		Excluded
Habigt	2022	y	y	y	y	x		Excluded
Haga	2021	y	y	y	y	y		Included
Hagmuller	2020	y	y	y	y	y		Included
Haji Datoo	2021	x						Excluded
Hajiaghamemar	2020	y	?	?	x			Excluded
Hajjarian	2021	y	y	y	?	x		Excluded
Hala	2020	y	y	y	y	x		Excluded
Hallengren	2022	y	x					Excluded
Halvachizadeh	2021	y	y	y	y	x		Excluded
Halvachizadeh	2020	y	y	y	y	x		Excluded
Halvachizadeh	2022	y	y	y	y	x		Excluded
Hampton	2021	y	y	y	x			Excluded
Han	2020	y	y	x				Excluded
Hang	2021	y	y	y	y	x		Excluded
Hanko	2022	y	x					Excluded
Hansen	2022	y	y	y	y	x		Excluded
Haq	2022	y	x					Excluded
Haraldsen	2020	y	y	y	y	x		Excluded
Haralsden	2020	y	y	y	y	x		Excluded
Hartel	2021	y	y	y	y	y		Included
Hartel							Duplicate	Excluded
Hatano	2022	y	x					Excluded
Hauglum	2020	y	x					Excluded
Hawthorne	2022	y	y	y	y	x		Excluded
He	2022	y	y	y	y	x		Excluded
He	2021	y	x					Excluded
Head	2022	y	x					Excluded
Hede	2020	y	y	y	?	x		Excluded
Heinroth	2020	y	y	y	y	x		Excluded
Heinroth							Duplicate	Excluded
Hendry-Hofer	2021	y	y	y	x			Excluded
Henningfield	2020	y	x					Excluded
Henriksen	2022	y	y	y	y	x		Excluded
Herkt	2020	y	y	x				Excluded
Hermansen	2021	y	y	y	?	x		Excluded
Hernandis	2022	?	?	?	x			Excluded
Hetherington	2020	y	x					Excluded
Hewitt	2021	y	y	y	y	x		Excluded
Hewlett	2020	y	y	y	y	y		Included
Hickman	2021	y	x					Excluded
Hidalgo	2021	y	x					Excluded
Higuchi	2021	?	x					Excluded
Hilbe	2020	x						Excluded
Hill	2020	y	x					Excluded
Hill							Duplicate	Excluded
Hoang	2022	y	y	y	y	x		Excluded
Hoang	2021	y	y	y	y	x		Excluded
Hoareau	2020	y	y	y	y	x		Excluded
Hoareau	2020	y	y	y	y	?		Included
Hobbs	2021	y	y	y	x			Excluded
Hockley	2020	y	?	?	?	x		Excluded
Hoffman	2021	y	y	y	y	x		Excluded
Hofner	2020	y	y	x				Excluded
Hogen	2022	y	y	y	y	x		Excluded
Holland	2020	y	x					Excluded
Hollunder	2022	y	x					Excluded
Holtestaul	2022	y	y	y	y	x		Excluded
Holtz	2020	x						Excluded
Honikman	2021	y	y	y	y	x		Excluded
Honkanen	2022	y	y	y	y	?		Included
Hoogendoorn	2021	y	y	y	?	x		Excluded
Hori	2021	y	y	y	y	x		Excluded
Horst	2020	y	y	y	y	x		Excluded
Horvath	2020	y	x					Excluded
Hotzel	2020	y	x					Excluded
Hou	2020	y	y	y	x			Excluded
Hou	2021	y	y	y	x			Excluded
Houmsse	2020	y	?	y	y	x		Excluded
Hounsome	2020	y	x					Excluded
Howard	2021	y	y	y	y	x		Excluded
Howell	2022	y	x					Excluded
Hsueh	2020	y	x					Excluded
Huang	2020	y	y	y	y	x		Excluded
Huang	2020	y	y	y	x			Excluded
Huang	2020	y	x					Excluded
Huang	2020	y	x					Excluded
Hubalek	2020	y	?	?	x			Excluded
Huf	2020	y	x					Excluded
Huhn	2021	y	x					Excluded
Huhn	2022	y	x					Excluded
Hui	2020	y	x					Excluded
Hunckler	2020	y	y	y	y	x		Excluded
Hung	2020	y	?	x				Excluded
Hunter	2022	y	y	y	y	x		Excluded
Hutin	2021	y	y	y	y	x		Excluded
Hvistendahl	2021	x						Excluded
Hyldebrandt	2021	y	y	y	y	x		Excluded
Iborra-Egea	2021	y	y	y	y	x		Excluded
Ido	2021	y	y	y	y	x		Excluded
Iglesias-Garcia	2020	y	y	y	y	x		Excluded
Iguidbashian	2022	y	y	y	y	x		Excluded
Ihler	2021	y	x					Excluded
Ijiri	2020	y	y	y	?	x		Excluded
Imran	2022	y	x					Excluded
Inage	2022	y	y	y	y	x		Excluded
Irshad	2021	y	x					Excluded
Iseki	2021	y	y	x				Excluded
Ishihara	2021	y	x					Excluded
Islam	2020	y	x					Excluded
Islam	2020	?	?	?	x			Excluded
Islam	2020	y	x					Excluded
Islamov	2022	y	y	y	?	x		Excluded
Islamov	2020	y	y	y	?	x		Excluded
Islas-Fabila	2022	x						Excluded
Jaeger	2021	y	y	y	y	x		Excluded
Jahan	2020	y	x					Excluded
Jaimes	2020	y	x					Excluded
Jaiswal	2021	y	x					Excluded
Jakobsen	2022	y	y	y	y	x		Excluded
Jambon	2022	y	x					Excluded
Janjua	2021	y	y	y	?	?		Included
Jarrar	2020	y	x					Excluded
Jazela-Stanek	2020	?	x					Excluded
Jekl	2022	x						Excluded
Ji	2021	y	y	y	y	x		Excluded
Jia	2021	y	y	y	y	x		Excluded
Jiang	2020	y	y	y	x			Excluded
Jildenstal	2021	y	x					Excluded
Jimenez-Fuertes	2021	y	y	y	y	x		Excluded
Jo	2021	y	y	y	y	x		Excluded
John	2021	y	y	y	y	x		Excluded
Jones	2021	?	?	?	?	x		Excluded
Jones	2021	x						Excluded
Jorgensen	2020	y	x					Excluded
Jothiraj	2020	y	x					Excluded
Jozefowicz	2022	y	x					Excluded
Jung	2021	y	x					Excluded
Jung	2020	y	y	y	y	x		Excluded
Jurgens	2022	?	?	x				Excluded
Kaiser	2021	y	y	y	y	x		Excluded
Kalka	2022	y	y	y	y	x		Excluded
Kallab	2022	y	y	y	y	x		Excluded
Kamal	2021	y	x					Excluded
Kamel	2022	y	x					Excluded
Kamel	2020	y	x					Excluded
Kamuf	2021	y	y	y	y	x		Excluded
Kamuf	2020	y	y	y	y	x		Excluded
Kang	2021	y	y	y	y	x		Excluded
Kann	2022	y	x					Excluded
Kanoore Edul	2020	y	x					Excluded
Kao	2022	y	y	y	y	x		Excluded
Kappen	2021	x						Excluded
Kapural	2020	y	x					Excluded
Kasztura	2022	y	y	y	?	x		Excluded
Kataoka	2020	?	x					Excluded
Katayama	2021	y	y	y	y	x		Excluded
Katira	2021	y	y	y	y	x		Excluded
Kauert-Willms	2020	y	y	y	y	x		Excluded
Kavitha	2022	y	x					Excluded
Ke	2022	y	x					Excluded
Keerthana	2021	y	y	x				Excluded
Keller	2020	y	y	y	y	x		Excluded
Kenawy	2022	y	y	y	y	x		Excluded
Kentar	2020	y	y	y	y	x		Excluded
Khera	2021	y	x					Excluded
Khoraki	2022	y	y	y	y	x		Excluded
Kieffer	2022	y	y	y	x			Excluded
Kiesler	2022	y	y	y	x			Excluded
Kim	2020	y	x					Excluded
Kim	2021	y	y	y	y	x		Excluded
Kim	2021	y	y	y	y	x		Excluded
Kim	2021	y	y	y	x			Excluded
Kim	2020	y	x					Excluded
Kim	2021	y	x					Excluded
Kim	2021	y	x					Excluded
Kim	2022	y	y	y	y	x		Excluded
Kim	2022	y	y	y	y	x		Excluded
Kim	2022b	y	y	y	y	x		Excluded
Kinaci	2021	y	y	y	y	x		Excluded
Kirihara	2020	y	x					Excluded
Kjaergaard	2021	y	y	y	y	x		Excluded
Klein	2020	y	y	x				Excluded
Kobayashi	2020	y	x					Excluded
Koch	2022	?	x					Excluded
Kolbay	2020	y	x					Excluded
Konishi	2022	y	y	y	y	x		Excluded
Kooriyama	2021	y	x					Excluded
Kornas	2020	y	x					Excluded
Kort-Mascort	2021	?	x					Excluded
Kosmopoulos	2021	y	y	y	y	x		Excluded
Kothari	2021	x						Excluded
Kovacs	2021	y	y	y	y	?		Included
Kowalik	2020	y	y	y	y	x		Excluded
Kramer	2021	y	y	y	y	x		Excluded
Krasniqi	2022	y	y	y	y	x		Excluded
Krebs	2022	y	y	y	y	x		Excluded
Kreiner	2020	x						Excluded
Kruit	2021	y	y	y	y	x		Excluded
Kruppert	2020	y	x					Excluded
Kuang	2020	y	y	y	y	x		Excluded
Kun-Ping	2020	y	x					Excluded
Kurita	2021	y	y	y	y	x		Excluded
Kurita	2022	y	y	y	y	?		Included
Kushner	2022	y	y	y	y	x		Excluded
Kutty	2022	y	x					Excluded
Kuzhichali	2021	y	x					Excluded
Kvint	2021	y	y	y	y	?		Included
Kyng	2021	y	y	y	?	x		Excluded
Lafond	2020	?	x					Excluded
Lafuente	2022	y	y	y	y	x		Excluded
Lai	2022	y	x					Excluded
Lake-Bakaar	2022	y	y	x				Excluded
Lake-Bakaar							Duplicate	Excluded
Lam	2022	y	x					Excluded
Lamglait	2021	y	x					Excluded
Landau	2020	y	y	y	y	x		Excluded
Langin	2020	y	y	y	y	x		Excluded
Lanni	2021	y	x					Excluded
Lapid	2020	y	y	y	y	x		Excluded
Larson	2021	?	y	y	?	x		Excluded
Laudani	2021	y	y	x				Excluded
Lauder	2022	y	y	y	x			Excluded
Lauria	2022	y	y	y	?	x		Excluded
Lavan	2021	y	y	y	x			Excluded
Lazcano-Perez	2022	y	y	x				Excluded
Lee	2021	y	y	y	y	x		Excluded
Lee	2021	?	x					Excluded
Lee	2021	y	y	y	?	x		Excluded
Lee	2021	y	y	y	x			Excluded
Lee	2021	y	y	x				Excluded
Lee	2020	y	y	y	y	x		Excluded
Lei	2021	?	x					Excluded
Leino	2020	y	x					Excluded
Leitzke	2021	y	y	y	x			Excluded
LeRoy	2020	y	y	y	y	x		Excluded
Lervik	2021	y	y	y	y	x		Excluded
Lervik	2020	y	y	y	y	x		Excluded
Letson	2020	y	y	y	y	x		Excluded
Levenbrown	2020	y	y	y	y	x		Excluded
Levenbrown	2021	y	y	y	y	x		Excluded
Levin	2021	y	x					Excluded
Lewis	2022	y	y	y	y	x		Excluded
Lewis	2021	y	x					Excluded
Li	2021	y	y	y	y	x		Excluded
Li	2020	y	x					Excluded
Li	2022	y	x					Excluded
Li	2022	y	?	?	?	x		Excluded
Liang	2021	y	y	y	y	x		Excluded
Liang	2021	y	?	?	x			Excluded
Liang	2022	y	y	x				Excluded
Liao	2021	y	y	?	?	x		Excluded
Libert	2022	y	y	y	y	x		Excluded
Libert	2021	y	y	y	y	x		Excluded
Liebl	2021	y	y	y	x			Excluded
Liefke	2022	y	y	x				Excluded
Limotai	2020	y	x					Excluded
Lin	2020	y	y	y	?	x		Excluded
Lin	2022	y	y	y	y	x		Excluded
Lin	2022	y	y	y	y	x		Excluded
Lin	2021	y	x					Excluded
Lin	2021b	y	x					Excluded
Lindqwister	2020	y	y	y	y	x		Excluded
Lindqwister	2020b	y	y	y	y	x		Excluded
Lindqwister	2020c	y	y	y	y	x		Excluded
Lindqwister	2020d	y	y	y	y	x		Excluded
Lingam	2021	y	y	y	?	x		Excluded
Lin-Schilstra	2022	?	y	y	?	x		Excluded
Listyowati	2022	y	y	y	y	x		Excluded
Liu	2021	y	x					Excluded
Liu	2020	y	x					Excluded
Liu	2021	y	x					Excluded
Liu	2020	y	y	y	y	x		Excluded
Liu	2021	y	y	y	x			Excluded
Liu	2020	y	y	y	y	x		Excluded
Liu	2021	y	x					Excluded
Lohmann	2021	y	y	y	y	x		Excluded
Lopez-Martinez	2022	y	y	y	?	x		Excluded
Lorbach	2021	y	y	y	x			Excluded
Lorton	2022	y	y	y	?	x		Excluded
Lozier	2021	y	y	x				Excluded
Lu	2022	y	y	y	y	x		Excluded
Lu	2021	y	x					Excluded
Lu	2020	y	y	y	y	x		Excluded
Lu	2021	?	?	?	x			Excluded
Lueck	2022	y	x					Excluded
Lugones	2020	y	y	y	y	x		Excluded
Lujan	2022	y	y	y	y	?		Included
Lumley	2021	y	y	y	x			Excluded
Luna	2021	y	x					Excluded
Luo	2022	y	x					Excluded
Lyhne	2021	y	y	y	y	x		Excluded
Lyu	2022	y	x					Excluded
Ma	2021	?	?	?	?	x		Excluded
Maddry	2020	y	y	y	y	x		Excluded
Mader	2022	y	y	y	y	x		Excluded
Madurska	2021	y	y	y	y	x		Excluded
Madurska	2020	y	y	y	y	x		Excluded
Madurska	2022	y	y	y	y	x		Excluded
Magnin	2020	y	y	y	y	x		Excluded
Magnin	2022	y	y	y	y	x		Excluded
Mahmoud	2021	x						Excluded
Malas	2022	y	x					Excluded
Malbon	2021	y	y	y	?	x		Excluded
Maluf-Filho	2022	y	y	y	y	x		Excluded
Malysz	2022	y	x					Excluded
Mandia	2020	y	x					Excluded
Manegazzi	2020	y	y	y	y	x		Excluded
Mannelli	2021	y	x					Excluded
Manzo	2020	y	x					Excluded
Marble	2022	y	y	y	y	x		Excluded
Marchesi	2020	y	y	y	y	x		Excluded
Martinez-Ramirez	2022	y	y	y	x			Excluded
Martini	2020	y	y	y	x			Excluded
Mary	2022	y	x					Excluded
Mary	2021	y	x					Excluded
Maryansky	2021	x						Excluded
Masson	2021	y	x					Excluded
Mathew	2022	y	y	y	?	x		Excluded
Mathewos	2022	y	x					Excluded
Matrai	2021	y	y	x				Excluded
Matsumoto	2021	y	x					Excluded
Matsuo	2022	y	y	y	y	x		Excluded
Matsuo	2021	y	y	y	y	x		Excluded
Mattia	2021	y	x					Excluded
Maxwell	2021	y	y	y	y	x		Excluded
McCook	2021	y	y	x				Excluded
McCracken	2021	y	y	y	y	x		Excluded
McCready	2022	y	x					Excluded
McCready	2022	y	x					Excluded
McIntyre	2020	y	y	y	?	x		Excluded
McLaughlin	2021	x						Excluded
McLeod	2021	x						Excluded
Meadows	2020	y	x					Excluded
Medeiros	2020	y	x					Excluded
Meder	2021	y	x					Excluded
Mekhail	2020	y	x					Excluded
Mekhail	2020	x						Excluded
Melkonyan	2022	y	y	x				Excluded
Mendel	2020	y	y	x				Excluded
Mendes	2022	y	y	y	y	x		Excluded
Mendoza-Ordonez	2021	y	x					Excluded
Messerer	2022	y	y	y	y	x		Excluded
Messerer	2022b	y	y	y	y	x		Excluded
Methaneethorn	2020	y	y	y	x			Excluded
Mi	2021	y	y	y	x			Excluded
Miao	2021	y	x					Excluded
Michelon	2021	y	x					Excluded
Middleton	2021	y	y	y	x			Excluded
Milej	2022	y	y	y	y	x		Excluded
Mirra	2022	y	y	y	y	y		Included
Mo	2022	y	y	y	x			Excluded
Moeslund	2022	y	y	y	y	x		Excluded
Moeslund	2022b	y	y	y	y	x		Excluded
Mokelke	2021	y	y	y	y	x		Excluded
Moniruzzaman	2021	y	y	y	x			Excluded
Monod	2021	y	x					Excluded
Montouris	2020	x						Excluded
Moore	2021	y	y	y	y	x		Excluded
Morita	2021	y	x					Excluded
Morra	2021	y	y	y	y	x		Excluded
Morse	2022	y	x					Excluded
Moslehi	2021	x						Excluded
Mowar	2021	y	x					Excluded
Moxon	2021	y	x					Excluded
Mroz	2022	y	y	y	x			Excluded
Mueller	2021	y	y	y	?	x		Excluded
Mueller	2020	y	x					Excluded
Muhasaparur	2021	y	x					Excluded
Muller	2021	y	x					Excluded
Munoz	2020	y	x					Excluded
Murali	2020	y	?	x				Excluded
Murtala	2020	y	x					Excluded
Murtala	2022	y	x					Excluded
Mwikirize	2021	?	?	x				Excluded
Nacif	2022	y	y	y	y	x		Excluded
Naesheim	2020	y	y	y	?	x		Excluded
Nagaoka	2020	y	y	y	y	x		Excluded
Nagasawa	2020	y	x					Excluded
Nagrath	2022	y	y	y	y	x		Excluded
Nambiar	2020	y	x					Excluded
Narciso	2021	y	y	y	y	x		Excluded
Narciso	2021b	y	y	y	y	x		Excluded
Narciso	2021c	y	y	y	y	x		Excluded
Natarajan	2021	y	x					Excluded
Navarro	2020	y	y	y	x			Excluded
Nayak	2020	y	?	x				Excluded
Nayak	2021	x						Excluded
Neumann	2021	y	x					Excluded
Neumann	2020	y	y	y	y	x		Excluded
Ng	2021	y	y	y	x			Excluded
Ngoubangoye	2021	?	x					Excluded
Ngoy	2021	y	x					Excluded
Nguyen	2021	y	?	x				Excluded
Nguyen	2022	x						Excluded
Nielsen	2022	y	y	y	y	x		Excluded
Nigalye	2022	y	y	y	y	x		Excluded
Nisar	2020	y	y	y	y	x		Excluded
Niu	2021	y	x					Excluded
Niu	2020	y	x					Excluded
Nixon	2020	y	y	y	x			Excluded
Njdeka	2021	y	x					Excluded
Noda	2020	y	x					Excluded
Nowadly	2020	y	y	y	y	x		Excluded
Nunoi	2020	y	y	y	y	x		Excluded
O'Connor	2020	y	x					Excluded
O'Donnell	2022	y	y	y	y	?		Included
Ohara	2022	y	y	y	y	x		Excluded
Ohman	2020	y	x					Excluded
Oikonomakis	2022	y	y	y	y	x		Excluded
Ojanguren	2021	y	y	y	y	x		Excluded
Okada	2021	y	x					Excluded
Okada	2021	y	x					Excluded
Okamoto	2022	y	y	y	y	x		Excluded
Oku	2021	y	x					Excluded
Oladeji	2022	y	x					Excluded
Olesen	2021	y	y	y	?	x		Excluded
Olivari	2022	y	y	y	y	x		Excluded
Oliveira	2022	y	x					Excluded
Olkowicz	2022	y	?	?	?	x		Excluded
Olomu	2020	y	x					Excluded
Olsen	2021	y	y	y	y	x		Excluded
Olsen	2020	y	y	?	?	x		Excluded
Omura	2021	y	y	y	y	x		Excluded
Onohara	2021	y	y	y	y	x		Excluded
O'Rourke	2021	?	?	x				Excluded
Ortiz-Mendoza	2020	y	x					Excluded
Ostadal	2022	y	y	y	y	x		Excluded
Ostrenko	2022	y	y	y	x			Excluded
Overhoff	2020	y	y	y	y	x		Excluded
Packer	2021	y	x					Excluded
Packiasabapathy	2021	y	x					Excluded
Palma	2022	y	y	y	x			Excluded
Pan	2022	y	y	?	?	x		Excluded
Pang	2022	x						Excluded
Pannala	2022	x						Excluded
Papageorgiou	2022	y	y	y	x			Excluded
Papoian	2020	y	x					Excluded
Paprocka	2021	x						Excluded
Paranjape	2022	y	y	y	y	x		Excluded
Pararesh-Rizi	2022	y	x					Excluded
Park	2020	x						Excluded
Park	2021	y	x					Excluded
Park	2020	y	x					Excluded
Pasrija	2021	y	y	y	y	x		Excluded
Pastomerlo	2021	y	y	y	y	x		Excluded
Pastras	2021	y	x					Excluded
Patel	2022	y	x					Excluded
Patel	2022	y	y	y	y	x		Excluded
Patel	2022	y	y	y	y	x		Excluded
Patel	2022	y	y	y	y	x		Excluded
Patil	2022	y	x					Excluded
Pavlovsky	2021	y	y	y	x			Excluded
Pavulraj	2022	y	y	y	x			Excluded
Peckham	2020	y	y	y	y	x		Excluded
Peckham	2020b	y	y	y	y	x		Excluded
Peckham	2020c	y	y	y	y	x		Excluded
Pedersen	2021	y	y	x				Excluded
Pedersen	2021	y	y	x				Excluded
Pedreira	2022	y	y	y	y	x		Excluded
Pelaez	2021	?	x					Excluded
Peng	2020	y	x					Excluded
Peng	2021	y	y	?	x			Excluded
Pepin	2021	?	?	?	?	x		Excluded
Pequignot	2022	y	y	y	?	x		Excluded
Pereira	2021	y	y	?	?	x		Excluded
Pereira	2022	y	y	y	y	x		Excluded
Peron	2020	x						Excluded
Petersen	2021	y	y	y	y	x		Excluded
Petersen	2020	y	x					Excluded
Peterson	2022	y	y	x				Excluded
Petrucci	2022	y	y	y	y	y		Included
Phamduy	2021	x						Excluded
Piasecka-Zelga	2021	y	x					Excluded
Pikalo	2021	y	y	y	x			Excluded
Pilla	2021	y	y	y	y	x		Excluded
Pino	2022	y	y	y	y	x		Excluded
Pinto	2022	y	y	y	?	x		Excluded
Pirouzram	2021	y	y	y	y	x		Excluded
Pirson	2022	y	x					Excluded
Poggiani	2020	y	x					Excluded
Polanik	2020	y	x					Excluded
Polcz	2020	y	y	y	y	x		Excluded
Pollack	2020	y	x					Excluded
Polli	2021	x						Excluded
Ponsin	2021	y	x					Excluded
Poonai	2020	x						Excluded
Pooth	2021	y	y	y	y	x		Excluded
Porat	2020	y	?	y	?	x		Excluded
Porter	2022	?	y	y	?	x		Excluded
Poulsen	2020	y	y	y	y	x		Excluded
Power	2022	y	y	y	y	x		Excluded
Prabhu	2021	x						Excluded
Prag	2021	y	?	?	?	x		Excluded
Prawira	2022	y	y	y	y	x		Excluded
Preiswerk	2022	y	y	y	y	?		Included
Przkora	2021	y	x					Excluded
Puhr	2021	y	x					Excluded
Puntigam	2021	y	y	y	x			Excluded
Putzer	2021	y	y	y	y	x		Excluded
Pyrzanowska	2021	y	x					Excluded
Qadri	2022	y	y	y	y	x		Excluded
Qazi	2020	y	y	y	y	x		Excluded
Qi	2021	?	?	?	?	x		Excluded
Qiu	2020	y	y	y	x			Excluded
Qu	2022	y	?	x				Excluded
Radaisen	2022	y	y	y	y	x		Excluded
Radeisen	2022	y	y	y	y	x		Excluded
Rahman	2022	y	x					Excluded
Rail	2020	y	y	y	y	x		Excluded
Rajagopalan	2022	y	y	x				Excluded
Rajendran	2020	y	y	y	x			Excluded
Rajkovic	2021	y	y	y	x			Excluded
Ramadan	2021	y	y	y	y	x		Excluded
Ramasamy	2020	y	x					Excluded
Ramesh	2022	y	x					Excluded
Ramirez-Carracedo	2020	y	y	y	y	x		Excluded
Ramirez-Carracedo	2022	y	y	y	y	x		Excluded
Ramos	2020	y	x					Excluded
Rampidis	2022	y	x					Excluded
Rao	2020	y	x					Excluded
Rasahl	2022	x						Excluded
Rasooli	2020	y	x					Excluded
Ratel	2022	y	x					Excluded
Rault	2020	y	y	y	?	?		Included
Ravindran	2021	y	x					Excluded
Razmaite	2021	y	y	y	x			Excluded
Regli	2021	y	y	y	y	x		Excluded
Rejchrt	2020	y	y	y	y	x		Excluded
Remzso	2020	y	y	y	y	x		Excluded
Ren	2020	y	y	y	y	x		Excluded
Ren	2021	y	x					Excluded
Reva	2021	y	x					Excluded
Reynolds	2021	y	x					Excluded
Rey-Santano	2021	y	y	y	y	x		Excluded
Ribeiro	2021	y	y	y	y	?		Included
Riccobono	2021	y	y	y	y	x		Excluded
Richards	2022	y	x					Excluded
Riker	2020	y	x					Excluded
Ringer	2020	y	y	y	y	x		Excluded
Ringer	2020	y	y	y	y	x		Excluded
Ringseis	2021	y	y	y	?	x		Excluded
Rios	2020	y	x					Excluded
Rissel	2022	y	y	y	?	x		Excluded
Rita	2020	y	y	y	y	x		Excluded
Rita	2020b	y	y	y	y	x		Excluded
Robertson	2020	y	y	y	?	x		Excluded
Robles	2020	x						Excluded
Robson	2022	x						Excluded
Rodland	2021	y	y	y	y	x		Excluded
Rodriguez	2021	y	y	y	?	x		Excluded
Rojas-Salvador	2020	y	y	y	y	x		Excluded
Romera	2021	y	y	y	y	x		Excluded
Romitti	2022	y	y	y	y	x		Excluded
Ronnow	2021	y	x					Excluded
Roof	2020	y	x					Excluded
Rotter	2022	x						Excluded
Roue	2021	y	x					Excluded
Ru	2020	y	x					Excluded
Ruane-O'Hora	2020	y	y	y	y	x		Excluded
Ruane-O'Hora	2020	y	y	y	y	x		Excluded
Ruane-O'Hora	2020b	y	y	y	y	x		Excluded
Rudebusch	2022	y	y	y	y	y		Included
Ruemmler	2021	y	y	y	y	x		Excluded
Ruemmler	2020	y	y	y	y	x		Excluded
Ruesch	2020	y	x					Excluded
Rusy	2021	y	x					Excluded
Rutai	2021	y	y	y	y	x		Excluded
Rutjens	2022	y	y	y	x			Excluded
Ryan	2021	y	x					Excluded
Ryden	2021	x						Excluded
Ryden	2021	y	y	y	y	?		Included
Ryden	2021	y	y	y	y	?		Included
Ryu	2022	y	y	y	?	x		Excluded
Sack	2020	y	y	?	?	x		Excluded
Sadeghi	2021	y	y	y	y	x		Excluded
Sadler	2020	y	x					Excluded
Safa	2020	y	x					Excluded
Sahara	2021	y	y	y	y	x		Excluded
Sai	2022	y	y	y	y	x		Excluded
Sajna	2020	y	x					Excluded
Sakai	2021	y	x					Excluded
Sakurai	2021	y	y	y	y	x		Excluded
Salcido	2020	y	y	y	y	x		Excluded
Salcido	2022	y	y	y	y	x		Excluded
Sale	2020	y	x					Excluded
Salian	2021	x						Excluded
Salibi	2020	y	y	y	y	x		Excluded
Saller	2020	y	y	y	y	?		Included
Samiotis	2022	y	y	y	y	x		Excluded
Sanchez-Possar	2022	y	y	y	y	x		Excluded
Sankar	2022	y	x					Excluded
Santana	2021	y	y	y	x			Excluded
Santiago-Vacas	2021	y	y	y	y	x		Excluded
Sarkar	2021	y	?	y	x			Excluded
Sarkar	2021b	y	?	y	x			Excluded
Sarrafpour	2021	y	x					Excluded
Sasaki	2021	y	x					Excluded
Satlin	2020	y	x					Excluded
Scaramuzzo	2020	y	y	y	y	x		Excluded
Scharffenberg	2020	y	y	y	y	x		Excluded
Scheper	2020	y	x					Excluded
Schepers	2020	y	x					Excluded
Schiemer	2020	y	y	y	y	x		Excluded
Schmid	2021	y	y	y	?	?		Included
Schmidt	2022	y	y	y	?	x		Excluded
Schmidt	2020	y	y	y	x			Excluded
Schmitt	2022	?	?	?	?	x		Excluded
Schmolzer	2021	y	y	y	y	x		Excluded
Schrauben	2021	y	y	y	y	x		Excluded
Schubert	2021	y	y	y	x			Excluded
Schultz	2022	y	x					Excluded
Schultz	2020	y	y	y	y	x		Excluded
Schuttler	2022	x						Excluded
Sebek	2020	y	y	?	?	x		Excluded
Segura	2022	y	y	?	x			Excluded
Senthil	2021	y	y	y	y	x		Excluded
Serrano Zueras	2021	y	y	y	y	x		Excluded
Serrano Zueras	2021	y	y	y	y	x		Excluded
Setsa	2020	y	y	y	y	x		Excluded
Shah	2020	y	x					Excluded
Shah	2021	y	y	y	y	x		Excluded
Shanbhag	2021	x						Excluded
Sharma	2021	y	y	y	?	x		Excluded
Sharma	2022	y	y	y	?	x		Excluded
Sharp	2022	y	y	y	y	x		Excluded
Shastri	2021	y	y	y	y	x		Excluded
Sheil	2020	y	y	y	x			Excluded
Sheil	2021	y	y	y	x			Excluded
Sheil	2020	x						Excluded
Shen	2022	y	x					Excluded
Shen	2022	y	x					Excluded
Shepherd	2021	y	x					Excluded
Shepherd	2021	y	x					Excluded
Sherman	2021	y	y	y	y	x		Excluded
Shevtsov	2020	?	y	?	?	x		Excluded
Shi	2020	y	y	y	y	x		Excluded
Shi	2020	y	y	x				Excluded
Shi	2022	?	?	x				Excluded
Shin	2021	y	y	y	x			Excluded
Shirado	2022	x						Excluded
Shrader	2021	y	x					Excluded
Shustorovich	2021	y	x					Excluded
Siakavella	2020	y	x					Excluded
Sigmundsson	2021	y	x					Excluded
Silber	2021	y	x					Excluded
Silverman	2021	y	y	y	y	x		Excluded
Simeone	2021	y	x					Excluded
Singer	2020	y	x					Excluded
Singha	2021	y	y	x				Excluded
Sixtus	2021	y	x					Excluded
Sixtus	2021	y	x					Excluded
Skade	2021	y	y	y	x			Excluded
Skare	2021	y	y	y	?	x		Excluded
Skinner	2021	y	x					Excluded
Skirecki	2022	y	y	y	y	x		Excluded
Slovis	2021	y	y	y	y	x		Excluded
Smith	2020	x						Excluded
Smith	2021	y	y	y	?	x		Excluded
Smith	2021b	y	y	y	y	x		Excluded
Soares	2022	y	y	y	y	x		Excluded
Sodifiya	2021	y	x					Excluded
Soeiro	2021	?	x					Excluded
Sogebi	2021	x						Excluded
Soler	2020	y	x					Excluded
Solevag							Duplicate	Excluded
Solholm	2020	y	y	y	y	x		Excluded
Somboon	2020	y	y	y	y	x		Excluded
Song	2020	y	x					Excluded
Song	2020	y	?	x				Excluded
Song	2021	y	y	y	y	x		Excluded
Souza	2022	y	x					Excluded
Spellicy	2020	y	y	x				Excluded
Spinelli	2021	y	y	y	y	x		Excluded
Spittler	2021	y	x					Excluded
Sreepada	2022	y	x					Excluded
Stahl	2020	y	x					Excluded
Stannard	2020	y	x					Excluded
Stearns	2020	y	x					Excluded
Stecher	2022	y	y	y	y	x		Excluded
Steinmuller	2022	y	y	y	x			Excluded
Stewart	2022	y	x					Excluded
Stigall	2021	y	y	y	y	x		Excluded
Stoeck	2021	y	y	y	y	x		Excluded
Strauss	2022	x						Excluded
Strauss	2020	y	y	?	?	x		Excluded
Stromdahl	2021	y	y	y	x			Excluded
Studer	2020	x						Excluded
Su	2021	y	y	y	x			Excluded
Sudarshann	2020	y	y	y	y	x		Excluded
Sudy	2020	y	y	y	y	x		Excluded
Sugiyama	2021	?	y	y	?	x		Excluded
Sukasem	2020	y	y	y	y	x		Excluded
Sulivan	2021	y	x					Excluded
Sun	2021	y	x					Excluded
Sun	2022	y	x					Excluded
Sundaram	2022	y	x					Excluded
Suter	2022	y	x					Excluded
Sutovska	2022	y	x					Excluded
Svanberg	2021	y	y	y	y	x		Excluded
Svedmyr	2021	y	y	y	y	x		Excluded
Svoboda	2021	y	x					Excluded
Svoboda	2021	y	y	y	x			Excluded
Sween	2021	y	x					Excluded
Szabo-Biczok	2022	y	y	y	y	x		Excluded
Szeto	2021	y	x					Excluded
Tacheci	2021	y	y	y	y	x		Excluded
Taghizadeh	2021	y	?	x				Excluded
Tahhavi	2022	y	y	y	y	x		Excluded
Takeno	2021	y	x					Excluded
Tamura	2022	x						Excluded
Tanaka	2022	y	x					Excluded
Tanaka	2021	y	y	y	y	x		Excluded
Tangwiwat	2021	y	x					Excluded
Tao	2021	y	y	y	x			Excluded
Taylor	2021	y	x					Excluded
Tchekalarova	2020	y	x					Excluded
Teixeira-Fonseca	2021	y	x					Excluded
Telles	2021	x						Excluded
Tenhunen	2022	?	?	?	?	x		Excluded
Terlouw	2021	y	y	y	?	?		Included
Terzulli	2021	y	x					Excluded
Teuben	2022	y	y	y	y	x		Excluded
Thakur	2021	x						Excluded
Thengchaisri	2021	y	y	x				Excluded
Thomas	2020	y	x					Excluded
Thomas	2022	y	y	y	y	x		Excluded
Thorn	2022	y	y	y	?	x		Excluded
Tian	2022	x						Excluded
Tian	2022	y	y	x				Excluded
Tiba	2020	y	y	y	y	x		Excluded
Tiba	2022	y	y	y	y	x		Excluded
Tiba	2021	y	y	y	y	x		Excluded
Tiba	2021b	y	y	y	y	x		Excluded
Tilley	2020	y	x					Excluded
Ting	2020	y	y	y	y	x		Excluded
Tobiume	2022	x						Excluded
Tochitsky	2021	y	x					Excluded
Tonge	2021	x						Excluded
Torres	2022	y	y	y	y	x		Excluded
Torres Filho	2020	y	x					Excluded
Toshiro	2021	y	y	y	x			Excluded
Tostesen	2022	y	y	y	?	x		Excluded
Tostesen	2022b	y	y	y	?	x		Excluded
Townsend	2021	y	x					Excluded
Tran	2021	y	y	y	y	x		Excluded
Triplett	2020	y	x					Excluded
Truver	2022	y	?	x				Excluded
Truver	2021	y	x					Excluded
Tschernatsch	2020	y	x					Excluded
Tseng	2022	y	y	y	y	x		Excluded
Tsuchida	2020	y	y	y	y	x		Excluded
Udell	2021	y	x					Excluded
Ueda	2021	y	x					Excluded
Uehara	2021	y	x					Excluded
Ueno	2022	y	x					Excluded
Uhliarikova	2020	y	x					Excluded
Vagni	2022	y	y	y	?	x		Excluded
Vakhrushev	2021	y	y	y	y	x		Excluded
Valentini	2021	y	x					Excluded
Valenzuela	2021	?	?	?	x			Excluded
Valerianova	2020	y	y	y	y	x		Excluded
Valerianova	2022	y	y	y	y	x		Excluded
Vallone	2021	y	y	y	y	x		Excluded
van de Wouw	2021	y	y	y	y	x		Excluded
van der Goot	2021	y	x					Excluded
van der Heijden	2021	y	x					Excluded
van Loon	2020	y	y	y	y	x		Excluded
Vargas	2022	?	?	x				Excluded
Vaure	2021	y	y	y	x			Excluded
Vaz-Rodrigues	2022	y	y	y	x			Excluded
Vermedal	2021	y	x					Excluded
Vetro	2020	y	x					Excluded
Vila Verde	2021	y	x					Excluded
Vink	2020	y	x					Excluded
Visnjevac	2022	y	x					Excluded
Volait-Rosset	2020	y	x					Excluded
von Borell	2020	?	y	y	x			Excluded
Wadhawan	2021	y	y	?	x			Excluded
Wagner	2021	y	y	y	y	x		Excluded
Walters	2022	x						Excluded
Wan	2021	y	x					Excluded
Wang	2021	y	y	y	y	x		Excluded
Wang	2020	x						Excluded
Wang	2022	y	y	y	x			Excluded
Wang	2021	y	x					Excluded
Wang	2021	y	y	y	y	x		Excluded
Wang	2021	y	y	y	y	x		Excluded
Wang	2021	y	x					Excluded
Wang	2021	y	y	x				Excluded
Wang	2021	y	x					Excluded
Wang	2022	y	y	y	y	x		Excluded
Wang	2021	y	y	x				Excluded
Wang	2020	y	x					Excluded
Wang	2021b	y	x					Excluded
Wang	2022	y	y	y	?	x		Excluded
Wang	2020	y	y	y	y	x		Excluded
Washington	2021	y	x					Excluded
Watanabe	2020	y	x					Excluded
Watanabe	2021	y	y	y	y	x		Excluded
Waters	2021	y	y	?	?	x		Excluded
Watts	2022	y	y	y	y	x		Excluded
Waxman	2021	y	x					Excluded
Waxman	2022	?	x					Excluded
Weisshaar	2020	y	x					Excluded
Weisshaar	2020	y	x					Excluded
Weixler	2021	y	y	?	?	x		Excluded
Werner	2020	y	y	?	?	x		Excluded
Wheeler	2020	x						Excluded
White	2021	x						Excluded
Wie	2022	x						Excluded
Wiedmann	2020	y	y	y	y	x		Excluded
Wiedmann	2022	y	y	y	y	x		Excluded
Wilbs	2020	?	y	?	?	x		Excluded
Wilkstrom	2020	y	y	y	y	x		Excluded
Wilkstrom	2021	y	y	y	y	x		Excluded
Williams	2020	x						Excluded
Williford	2021	y	x					Excluded
Winkelman	2021	y	x					Excluded
Winner	2022	y	y	y	y	y		Included
Wiraagni	2021	y	x					Excluded
Wittenstein	2021	y	y	y	y	x		Excluded
Wittenstein	2021	y	y	y	y	x		Excluded
Wong	2021	y	x					Excluded
Wongchum	2022	y	x					Excluded
Wu	2022	y	y	y	y	x		Excluded
Wu	2020	y	x					Excluded
Wu	2020	y	y	y	x			Excluded
Wu	2022	y	y	y	y	x		Excluded
Wu	2020	y	x					Excluded
Xia	2022	y	y	?	?	x		Excluded
Xiang	2020	y	x					Excluded
Xing	2022	x						Excluded
Xu	2022	y	x					Excluded
Xue	2022	y	y	y	y	x		Excluded
Yamada	2022	y	x					Excluded
Yamamoto	2021	y	y	y	y	x		Excluded
Yamashita	2020	y	y	y	y	x		Excluded
Yan	2022	y	y	?	?	x		Excluded
Yan	2021	y	y	y	y	x		Excluded
Yan	2020	y	y	y	y	x		Excluded
Yang	2022	y	x					Excluded
Yang	2022	y	y	x				Excluded
Yang	2021	y	x					Excluded
Yano	2021	y	x					Excluded
Yauger	2022	y	y	y	y	x		Excluded
Ye	2022	y	y	y	y	x		Excluded
Ye	2021	y	x					Excluded
Yin	2021	?	?	?	x			Excluded
Yin	2022	y	y	y	?	x		Excluded
Yin	2020	y	y	y	?	x		Excluded
Yoon	2022	y	x					Excluded
Yoshida	2021	x						Excluded
Yoshimatsu	2020	y	y	y	x			Excluded
Yoshioka	2022	y	?	x				Excluded
Yousef Yengej	2021	?	x					Excluded
Yu	2021	y	x					Excluded
Yu	2022	y	x					Excluded
Yuen	2021	y	x					Excluded
Zahari	2020	y	x					Excluded
Zardini Buzatto	2020	y	y	x				Excluded
Zdroik	2020	y	x					Excluded
Zhang	2021	y	x					Excluded
Zhang	2021	y	y	y	y	x		Excluded
Zhang	2022	y	y	y	y	x		Excluded
Zhang	2021	y	x					Excluded
Zhang	2022	y	y	y	y	x		Excluded
Zhang	2022	y	y	y	y	x		Excluded
Zhang	2022	y	y	y	y	x		Excluded
Zhang	2021	y	y	y	y	x		Excluded
Zhang	2022	y	y	x				Excluded
Zhang	2022b	y	y	x				Excluded
Zhang	2021	?	x					Excluded
Zhang	2022	y	y	y	y	x		Excluded
Zhang	2021	y	y	y	y	x		Excluded
Zhang	2021b	y	x					Excluded
Zhang	2021c	?	y	y	x			Excluded
Zhang	2022	y	y	y	y	?		Included
Zhao	2021	y	x					Excluded
Zhao	2021	y	y	y	?	x		Excluded
Zhong	2021	y	x					Excluded
Zhong	2022	y	x					Excluded
Zhou	2022	?	x					Excluded
Zhou	2022	y	?	y	?	x		Excluded
Zhu	2022	?	?	?	?	x		Excluded
Zhulkov	2020	x						Excluded
Ziebart	2021	y	y	y	y	x		Excluded
Ziebart	2020	y	y	y	y	x		Excluded
Zou	2022	y	x					Excluded
Zucchelli	2020	y	y	y	y	x		Excluded
