# Supplementary material for: How is depth of anaesthesia assessed in experimental pigs? A scoping review
Source: PLoS One. 2023 Mar 23;18(3):e0283511. doi: 10.1371/journal.pone.0283511 (PMC10035875; doi:10.1371/journal.pone.0283511)
Supplement: S4 File — (XLSX) [file pone.0283511.s004.xlsx]

## Sheet: A
Author	Year	Journal	Animal	Weight (kg)	Age (≤1 month, 1-4 months, 4-6 months, 6-12 months, >12 months)	Breed	Sex	Number of animals	Main anaesthetic	DoA indicator	Was a statistical analysis performed?	Essential results
Baars	2013	Vet J	Pig	50 (mean)	ND	ND	Male	30	Ketamine	Nociceptive flexion reflex	Yes	The nociceptive flexion reflexes could help predicting movements following a surgical stimulus.
										BIS	Yes	Bispectral Index (BIS) was not adequate to predict movements following a surgical stimulus.
Eger	1988	Anesth Analg	Pig	14-22	1-4 months	(domestic)	ND	13	1-653 / Isoflurane	Movements (tail clamp)	Yes	MAC assessed by dew clamp was 19 and 21% greater compared to MAC assessed by tail clamp, when isoflurane or I-653 were used, respectively.
										Movement (claw clamp)	Yes
Frasch	2007	Clin Neurophysiol	Pig	14.9 ± 1.3	1-4 months	mixed German domestic breed	Female	6	Propofol	EEG spectral power	Yes	Total EEG power, as well as delta, theta and alpha frequency bands power, decreased in deep (burst suppression) versus moderate (30% of the propofol dose required to reach burst suppression) anaesthesia; no difference was found in spectral power over the temporoparietal region in the beta frequency band.
										Coherence (COHmax)	Yes	Lower COHmax was found in deep versus moderate anaesthesia.
										Auto-dependencies (aIF, complexity of information flow in ECoG and EThG)	Yes	The complexity of information flow over the cortical regions and in the reticulothalamocortical communication decreased during deep anaesthesia.
										Cross-dependencies (cIFmax, maximum of complexity of information flow between cortico-cortical and reticulothalamocortical regions in ECoG and EThG)	Yes	Cross information flow max between the reticulothalamocortical and frontoparietal, temporoparietal and parietooccipital regions increased in deep versus moderate anaesthesia.
Greene	2004	Comp Med	Pig	27.7 ± 0.73	1-4 months	Yorkshire-Landrace	Mix	16	Isoflurane	BIS	Yes	BIS appeared reliable for differentiating light versus deep anaesthesia, but of limited use at MAC-multiples between 1 and 1.6.
Haga	2021	VAA	Pig	22 ± 4	1-4 months	Landrace-Duroc	Female	6	Isoflurane	Movement (claw clamp)	Yes	The two indicators did not give uniforms results when dexmedetomidine or fentanyl were administered at increasing doses.
										Nociceptive withdrawal reflex	Yes
Haga	2011	Vet J	Pig	23 ± 6	1-4 months	Yorkshire-Landrace	Mix	10	Isoflurane	MAC	Yes	No significant correlation was found between individual MAC and burst suppression threshold values.
Haga	1999	J Vet Anaesth	Pig	20-40	ND	Norwegian Landrace	Mix	16	Isoflurane	BIS	Yes	BIS did not accurately reflect anaesthetic depth.
										VAS	No	No linear trend was found between VAS (depth of anaesthesia) and BIS.
										SEF 95%	No	SEF 95% was more sensitive than MED in differentiating between consciousness and light levels of isoflurane anaesthesia. Burst suppression impeded SEF and MED calculation at deep anaesthetic levels.
										MED	Yes
Haga	2002	Vet Anaesth Analg	Pig	19-29	ND	Norwegian Landrace	Mix	10	Isoflurane	Movement (eyelashes brush)	Yes	No pig reacted to eyelash brush.
										Movement (corneal brush)	Yes	At decreasing isoflurane concentrations (starting from presence of EEG burst suppression), none of the stimuli consistently increased the magnitude of response, that moreover was inconsistent among pigs. Motor response to each stimulus (except eyelash brushing) occurred in at least one pig during EEG suppression.
										Movement (nasal septum pinch)	Yes
										Movement (anus pinch)	Yes
										Movement (interdigital skin fold pinch)	Yes
										Movement (periople pinch)	Yes
										Movement (tail clamp)	Yes
										Movement (claw clamp)	Yes
Jaber	2015	J Am Assoc Lab Anim Sci	Pig	7.3 to 10.8	≤1 month	Yorkshire-cross	Female	33	Isoflurane	Heart rate	Yes	At a stable isoflurane concentration, piglets having a positive response to toe pinch, showed a significant increase in heart rate but not in blood pressure. However, the receiver operating characteristic (ROC) analysis revealed that heart rate was not a sensitive predictor of toe pinch motion response. Both before and after toe pinch, BIS-mean was a strong predictor of a positive motion response.
										Blood pressure	Yes
										BIS	Yes
Llonch	2011	Vet Rec	Pig	95.0 ± 12.25	ND	Landrace-Large white-Pietrain	ND	6	Propofol	IoC	Yes	IoC followed the deepening of the anaesthesia levels.
Martin Cancho	2006	Res Vet Sci	Pig	20 ± 3.1	ND	Large white-Landrace	Mix	16	Desflurane	BIS	Yes	BIS, but not SEF, MED and the simple descriptive scale (SDS) used, was deemed useful to predict changes in anaesthetic depth.
										SEF 95%	Yes
										MED	No
Martin Cancho	2004	Am J Vet Res	Pig	29 ± 6	1-4 months	Large White-Landrace	Mix	12	Sevoflurane / Propofol	BIS	Yes	BIS was not useful for predicting the speed of recovery from anaesthesia and the clinically important changes in arterial blood pressure and heart rate.
Martin Cancho	2003	Am J Vet Res	Pig	24.8 ± 3.4	ND	Large white-Landrace	Mix	32	Isoflurane / Sevoflurane	BIS	Yes	BIS was useful for predicting changes in anaesthetic depth at clinical dosages of both isoflurane and sevoflurane. Values of BIS, SEF and MED were significantly higher while sevoflurane was administered compared to isoflurane, at equivalent MACs. A good correlation between VAS and BIS and between VAS and SEF was present.
										VAS	Yes
										SEF 95%	Yes
										MED	Yes
Martoft	2001	Lab Anim	Pig	25 ± 35	ND	Danish Landrace-Duroc	Mix	6	Thiopentone	Depth of anaesthesia index (based on middle-latency auditory evoked potentials (MLAEP))	Yes	During anaesthesia induction, MLAEP latencies increased while MLAEP amplitudes and SEF 95% decreased.
										SEF 95%	No
Mirra	2022	J Clin Monit Comput	Pig	25.8 ± 2	1-4 months	Phenotypic Edelschwein	Mix	5	Isoflurane	PSI	No	Modification in frequency bands power and PSI seemed to reflect different anaesthesic phases. A similar but less clear behavior was found for SEF 95% and suppression ratio.
										SEF 95%	No
										Suppression ratio	No
										raw EEG	No
Rose	1972	Am J Vet Res	Pig	NA	1-4 months	Landrance Large White	Female	51	Halothane	raw EEG	Yes	Differences in amplitude and frequency were noticed in the raw EEG signal between neonatal and older pigs, and between ventilated and not ventilated pigs (possibly due to different PaCO2 levels). Fast EEG rhythms were always dominant (12-14 and 24-26Hz), often associated with a background slower activity (8-12 Hz).
Schmidt	2000	Appl Cardiopulm Pathophysiol	Pig	47.7 ± 4.85	ND	German Landrace	ND	8	Halothane / Xenon / Pentobarbital	BIS	Yes	BIS levels during halothane and xenon anaesthesia were comparable to those measured under total intravenous anaesthesia with pentobarbital.
Schneider	1980	Monatshefte fur Veterinarmedizin	Pig	25-70	1-4 months / 4-6 months	Veredeltes Landschwein	ND	12	Methitural	raw EEG	Yes	Excitation during induction was accompanied by an increase in beta waves, while the deepening of the anaesthetic plane by an increase in theta and alpha waves; theta waves persisted during the whole anaesthetic time. During the recovery there was an increase in delta, alpha and beta waves.
Spadavecchia	2012	Vet J	Pig	34 ± 5	1-4 months	Yorkshire–Landrace	Mix	10	Isoflurane	Nociceptive withdrawal reflex	Yes	Nociceptive withdrawal reflex amplitude correlated with isoflurane concentration. The stimulation paradigm influenced the responses.
ND: not declared; BIS=Bispectral index; EEG=electroencephalography; MAC=minimum alveolar concentration; VAS= Visual Analogue Scale; SEF=Spectral edge frequency 95%; MED=Median frequency; IoC= Index of consciousness; PSI=Patient State Index; PaCO2=arterial partial pressure of carbon dioxide

## Sheet: B
Author	Year	Journal	Indicator
Becker	2021	BMC Vet Res	DoA scale
Härtel	2021	Tierarztl	DoA scale
			movement (claw clamp)
Hewlett	2020	J Zoo Wildl Med	DoA scale
Hagmüller	2020	Berl Munch Tierarztl Wochenschr	movement (spontaneous-surgery)
			vocalization
Rüdebusch	2022	Berl Munch Tierarztl Wochenschr	movement (interdigital clamp)
			Narcotrend index
Ryden	2021	Animals	palpebral reflex
			movements (spontaneous-surgery)
			movements (e.g., cannulation, blood sampling)
			movement (declaw clamp)
Winner	2022	Porc Health Manag	DoA scale
Ryden	2021b	Lab Anim	movements (claw clamp)
Zhang	2022	Plos One	DoA scale
Preiswerk	2022	SAT | ASMV	movement (spontaneous-surgery)
Hoareau	2022	Lab Anim Res	DoA scale
Allaouchiche	2001	Br J Anaesth	movement (pinch declaw)
Allaouchiche	2001 b	Br J Anaesth	movement (pinch backlimb)
Bettschart-Wolfensberger	2013	Schweiz Arch Tierheilkd	DoA scale
Beydon	2009	Ann Fr Anesth Reanim	BIS
Bollen	2007	Basic Clin Pharmacol Toxicol	CSI
Boston	1990	Anesth Analg	SSEP
Cassu	2012	Cienc Rural	DoA scale
Cavus	2010	Resuscitation	BIS
Comassetto	2014	Acta Scientiae Veterinariae	DoA scale
Da Silva	2004	Rev Bras Anestesiol	BIS
De Monte	2015	Vet J	DoA scale
Egan	2003	Anesth Analg	BIS
Eisele	1985	Lab Anim	Movements (tail clamp)
Ekstrand	2015	Acta Vet Scand	Movements (spontaneous-surgery)
			Movement (pedal clamp)
			Movement (nasal sepum clamp)
			Muscular tone (jaw and forelimb)
			Palpebral reflex
			Nystagmus
Frasch	2007	Clin Neurophysiol	Burst suppression
Geovanini	2008	Rev Bras Anestesiol	palpebral reflex
Gopalakrishnan	2007	Anesth Analg	BIS (normalized)
Greene	2004	Comp Med	Movements (tail clamp)
Haga	2005	Vet Anaesth Analg	Raw EEG frequencies (power/visual)
			SEF 95%
			MED
Haga	2001	Vet Anaesth Analg	Burst suppression
Haga	2002	Vet Anaesth Analg	Burst suppression
Hecker	2003	Anesth Analg	Movements (dew claw clamp)
Hecker	2004	Br J Anaesth	Movements (claw clamp)
Hecker	2003 b	Anesth Analg	Movements (declaw clamp)
Heinonen	2009	Vet Anaesth Analg	DoA scale
Holmström	2003	J Neurosurg Anesthesiol	Movements (rear dewclaw clamp)
Jaber	2015 b	Dev Neuropsychol	BIS
Jee	2010	J Vet Clin	DoA scale
Johnson	2004	Anesthesiology	BIS
Johnson	2003	Anesthesiology	BIS
Johnson	2003 b	Anesthesiology	BIS
Kim	2007	Vet Rec	DoA scale
Kurita	2019	J Neurosurg Anesthesiol	SEF 95%
Kurita	2006	Br J Anaesth	SEF 95%
Kurita	2005	Anesthesiology	SEF 95%
Kurita	2005 b	Anesthesiology	SEF 95%
Kurita	2009	Anesth Analg	BIS
			Movement (declaw clamp)
Kurita	2008	Br J Anaesth	SEF 95%
			Movements (declaw clamp)
Kurita	2010	Anesth Analg	SEF 95%
			Movements (declaw clamp)
Kurita	2007 b	Anesth Analg	Movements (declaw clamp)
Kurita	2007	Anesth Analg	Movements (declaw clamp)
Kurita	2012	J Trauma Acute Care Surg	BIS
Lee	2012	J Vet Med Sci	DoA scale
Lee	2011	J Vet Clin	DoA scale
Leitao	2019	Anesth Analg	BIS
Lerman	1990	Anesthesiology	Movement (hoof clamp)
Li	2015 b	Chinese Journal of Veterinary Science	Palpebral reflex
			Corneal reflex
			Anal reflex
			Movement (external hand stimulus)
Lieberman	2018	J Clin Monit Comput	TcMEP
Linkenhoker	2010	J Am Assoc Lab Anim Sci	DoA scale
Liu	2013	Acta Anaesthesiol Scand	Movements (coronary ligament clamp)
Llonch	2011	Vet Rec	Burst suppression
			Corneal reflex
Lu	2011	Vet Anaesth Analg	DoA scale
Lu	2010	Vet Rec	DoA scale
Lu	2013	Med Weter	DoA scale
Lundeen	1983	Anesth Analg	Movements (tail clamp)
			Movements (hind limb skinfold clamp)
			Movements (dkin incision)
Malavasi	2008	Lab Anim	Movements (interdigital/coronary band clamp)
Marikanta	2002	MAGMA	EEG total power
Martin Cancho	2006	Res Vet Sci	simple descriptive scale (SDS)
Moeser	2008	Res Vet Sci	Movements (toe clamp)
Moon	1995	Anesthesiology	Movements (declaw clamp)
Musser	1999	Anesth Analg	Movements (coronary ligament clamp)
Nucera	1990	Minerva Anestesiol	MED
Obara (Egan)	2011 (2012)	Anesthesiology	BIS
Oshiro	2015	Clinics	Movements (digit clamp)
Otsuki	2010	Clinics	Movements (declaw clamp)
Rampil	1991	Anesthesiology	Burst suppression
Rampil	1988	Anesthesiology	Burst suppression
			EEG amplitude (average)
Rana	2018	Indian J Anim Sci	Palpebral reflex
			Conjuncitval reflex
			Corneal reflex
			Digital reflex
			Ear pinch reflex
			Pupil's condition
Ratajczak	1996	Arch Vet Pol	Movement (retreat after puncture of finger skin)
			Movement (of the ear concha following a clap)
			Muscular tone (resistence to leg stretching)
Re	2016	J Am Assoc Lab Anim Sci	Movements (declaw clamp)
Sabir	2016	J Neurol Sci	Amplitude-integrated EEG
Sano	2010	Exp Anim	BIS
Satas	1996	Acta Anaesthesiol Scand	Movements (tail camp)
			Movements (hoof clamp)
Schieber	1986	Anesth Analg	Movements (tail clamp)
			Movements (toe clamp)
Schneider	1980	Monatshefte fur Veterinarmedizin	Palpebral reflex
			Pupil size
Silva	2014	Vet Med Int	BIS
			SEF 95%
			Burst suppression
			EEG total power
			Approximate entropy
			Permutation entropy
Silva	2014 b	Vet Anaesth Analg	BIS
			SEF 95%
			Burst suppression
			EEG total power
			Approximate entropy
			Permutation entropy
Softeland	1995	Lab Anim	DoA scale
Steffey	1994	J Vet Pharmacol Therap	Movements (tail clamp)
Walter	2013	Int J Devl Neuroscience	Burst suppression
			Raw EEG frequencies (power/visual)
Yu	2012	Acad J Second Mil Med Univ	Eyelid reflex
			Corneal reflex
			Anal reflex
			Movement (audutiory stimulus)
DoA: depth of anaesthesia; BIS: bispectral index; SEF 95%: spectral edge frequency 95%; EEG: electroencephalographic; MED: median frequency; CSI: cerebral state index; SSEP: somatosensory evoked potentials; TcMEP: transcranial motor evoked potential; aEEG: amplitude-integrated electroencephalography.

## Sheet: Excluded
Author	Year	Is at least one specific indicator purposefully measured to assess DoA?	Is the indicator described for at least 2 different anaesthetic dosages-concentrations/drug combinations/physiological conditions/surgical stimulations?	Other reasons
Adam	1980	No	already excluded
Akeson	1993	No	already excluded
Akeson	1993 b	No	already excluded
Akeson	1993 c	No	already excluded
Allaouchiche	2001			Duplicate
Andrews	1990	No	already excluded
Aneman	1995	No	already excluded
Aneman	1997	No	already excluded
Anonimous 14	2012			Only abstract
Anonimous_update	2021			Only abstract
Anonimous_update 2				Full text not available
Aquilina	2007	No	already excluded
Arellano	1999	No	already excluded
Armbruster	1997	No	already excluded
Axiak	2007	No	already excluded
Baker	2016			Only abstract
Bauck	1984	Yes	No
Baumert	2005	Yes	No
Baumert	2005 b	Yes	No
Becker	1982	No	already excluded
Beda	2012	No	already excluded
Bell	2004	No	already excluded
Berry	2013			Only abstract
Beydon	2009			Duplicate
Bigby	2017	Yes	No
Bjorkman	1994	Yes	No
Bolgen	2012			Only abstract
Bonnell	2004	No	already excluded
Boylan	1996	No	already excluded
Breese	1984	Yes	No
Buntenkoetter	1979	No	already excluded
Calzetta	2014	Yes	No
Cantieri	1977	No	already excluded
Cao	2017	No	already excluded
Cao	2016			Only abstract
Carvalho	2009	No	already excluded
Cavus	2008			Only abstract
Cavus	2009			Only abstract
Cerasoli	2015			Only abstract
Chang	2021	No	already excluded
Chang	2019			Only abstract
Chassard	1996 b	No	already excluded
Chew	2016			Only abstract
Cleland-Zamudio	1999	Yes	No
Clutton	1997	Yes	No
Comassetto	2015			Only abstract
Conradie	1999	No	already excluded
Damiani	2020			Only abstract
Datzmann	2018			Only abstract
Datzmann	2018 b			Only abstract
Demestiha	2010	No	already excluded
Derwall	2013			Only abstract
Dobariya	2022	No	already excluded
Donnelly	1986	Yes	No
Duval	2018	Yes	No
Duval	2017			Only abstract
Eisenhauer	1994	No	already excluded
Elmer	2016			Only abstract
Elmer	2016 b			Only abstract
Erhardt	1989			Carbon dioxide anaesthesia
Febel	1988	Yes	No
Ferreira	2009			Only abstract
Forslid	1987	Yes	No
Forslid	1986	No	already excluded
Frasch	2006	No	already excluded
Fritz	1999	No	already excluded
Frühauf	2011	Yes	No
Gavinales	2001	No	already excluded
Gerritzen	2008			Carbon dioxide anaesthesia
Gierthmuehlen	2011	No	already excluded
Gilbert	1989	No	already excluded
Gilbert	1988	No	already excluded
Glass	2004	No	already excluded
Golemanov	1986	Yes	No
Gruslova	2021	Yes	No
Hartmann	2010	Yes	No
Hartmann	2009	Yes	No
Henrikson	1995	Yes	No
Hicks	1974	No	already excluded
Hodgson	2007	Yes	No
Honkanen	2022	No	already excluded
Husby	1998	Yes	No
Janjua	2021	Yes	No
Johnson	2001	No	already excluded
Kells	2017	Yes	No
Kells	2018	Yes	No
Kells	2019	No	already excluded
Kells	2017b	No	already excluded
Kerbaul	2001	No	already excluded
Kim	2001	No	already excluded
Kittler	1978	Yes	No
Kleine	2015	No	already excluded
Kleinsasser	2001	Yes	No
Kluivers-Poodt	2011			Carbon dioxide anaesthesia
Kmiec	2005			Full text not available
Ko	1993	Yes	No
Ko	1995	No	already excluded
Ko	1993 b	No	already excluded
Konwar	2006	Yes	No
Kovacs	2021	No	already excluded
Kurita	2022	No	already excluded
Kurita	1999	No	already excluded
Kurita	1997	No	already excluded
Kvint	2021			Only abstract
Lalak	1995	No	already excluded
Lambooy	1985			Electro-anaesthesia
Langhoff	2016	No	already excluded
Lee	2010	Yes	No
Lees	1983	No	already excluded
Lerou	2007			Not in pigs
Lervik	2018	Yes	No
Lichtor	2005			Letter to the editor/response
Lipping	2009	Yes	No
Liu	2019	No	already excluded
Loscher	1990	No	already excluded
Lucke	1977			Letter to the editor
Lujan	2022			Only abstract
Malavasi	2006	Yes	No
Maltese	2012			Only abstract
Manohar	1984	No	already excluded
Manohar	1984 b	No	already excluded
Manohar	1984 e	No	already excluded
Manohar	1984 d	No	already excluded
Manohar	1986	Yes	No
Manohar	1984 c			Duplicate
Marikanta	2005	Yes	No
Martoft	2002			Carbon dioxide anaesthesia
Marx	1998	Yes	No
Marx	1997	Yes	No
Massey	2007	No	already excluded
Mathias	2004			Duplicate
Mavroudis	2018			No depth of anaesthesia indicator
McIntyre	2018			Only abstract
Mets	1993	No	already excluded
Micsa	2017	Yes	No
Micsa	2015			Only abstract
Micsa	2017			Only abstract
Momin	2012	Yes	No
Moore	1994	No	already excluded
Morioka	1999	No	already excluded
Nalos	2001	Yes	No
Nishimura	1992	Yes	No
Nishimura	1991	Yes	No
Nishiyama	1999	No	already excluded
Norio	2002	No	already excluded
Nunes	2007	Yes	No
Nussbaumer	2008	No	already excluded
O'Donnell	2022			Only abstract
Oliveira	2003	Yes	No
Oshiro	2011			Only abstract
Ostradal	2012	Yes	No
Oyston	1989	No	already excluded
Pairis-Garcia	2014	Yes	No
Papadimitriou	2009			Only abstract
Petrucci	2022			Only abstract
Piermattei	1970	No	already excluded
Pottecher	2013	Yes	No
Rana	2013	No	already excluded
Rault	2020			Carbon dioxide anaesthesia
Rault	2011			Not in general anaesthesia
Rechl	1984	Yes	No
Reed	2015	Yes	No
Ribeiro	2020			Only abstract
Ribeiro	2019			Only abstract
Richardson	2005	Yes	No
Rindermann	2008			Full text not available
Robins	1983	No	already excluded
Saers	2005	Yes	No
Sakaguchi	1996	Yes	No
Saller	2020	Yes	No
Sanchez-Porras	2014	No	already excluded
Sanocka	1992	Yes	No
Santos	2016	Yes	No
Santos Gonzales	2013			Not in general anaesthesia
Sarma	2018	Yes	No
Sasaki	2001	No	already excluded
Sasaki	2006	No	already excluded
Sasaki	2010	No	already excluded
Sawyer	1970	No	already excluded
Schmid	2021	No	already excluded
Schmidt	2000 b	Yes	No
Schreuder	1982	No	already excluded
Schubert	2012	No	already excluded
Schwarzkopf	2001	No	already excluded
Schwarzl	2012 b			Only abstract
Schwarzl	2012 d			Only abstract
Schwennen	2016	Yes	No
Short	1993	No	already excluded
Sigg	2006	No	already excluded
Silva	2011			Only abstract
Silva	2011 b			Only abstract
Silva	2011 c			Only abstract
Silva	2011 d			Only abstract
Silva	2011 e			Only abstract
Spadavecchia	2013			Only abstract
Sumpelmann	1994	No	already excluded
Sweitzer	1997	Yes	No
Syverud	1989	No	already excluded
Takala	2002	Yes	No
Takasu	2000	Yes	No
Tendillo	1995	No	already excluded
Terlouw	2021			Carbon dioxide anaesthesia
Terndrup	1991	Yes	No
Thiel	2010	Yes	No
Thurmon	1988	No	already excluded
Tichauer	2006	No	already excluded
Tolo	2005			Carbon dioxide anaesthesia
Tripathi	2007	No	already excluded
Tsiachris	2014			Only abstract
Tsiachris	2014 b			Only abstract
Tsioufis	2014			Only abstract
Tucker	2012			Only abstract
Visse-Herbermann	2019	Yes	No
Walker	2004	Yes	No
Walther	1994	No	already excluded
Walther	1993	No	already excluded
Wedel	1993	No	already excluded
Wedel	1991	No	already excluded
Weiskopf	1985	No	already excluded
Weiskopf	1985 b	Yes	No
Weiskopf	1984	No	already excluded
Weiskopf	1989	No	already excluded
Weiskopf	1990	No	already excluded
Weiskopf	1988	No	already excluded
Weiskopf	1989 b	No	already excluded
Xu	1999	No	already excluded
Zaballos	2016	Yes	No
Zacharioudak	2017	No	already excluded
Zhou	2013 b			No depth of anaesthesia indicator

## Sheet: Scores-Scales
		spontaneous movement	vocalisation	palpebral reflex	corneal reflex	auricular reflex	eye position	body position/posture	jaw tone	laringeal reflex	body muscular tone	auditory reaction	reaction to not painful stimuli	pupil size	HR	RR and pattern	arterial blood pressure	reaction to lip/mouth clamp	reaction to tail clamp	reaction to pedal clamp	reaction to anal clamp	reaction to nasal clamp	reaction to skin clamp	reaction to a painful stimulation (other/not better specified)
Bettschart-Wolfensberger	2013	1	1
Becker	2021		1																					1
Cassu	2012	1	1
Comassetto	2014	1		1			1	1	1		1		?
De Monte	2015	1		1		1			1											1	1
Hartel	2021		1																					1
Heinonen	2009			1					1		1							1		1	1	1
Hewlett	2020	1		1					1	1	1		1	1	?	1	?			1				1
Hoareau	2022			1			1	1	1	1		1
Jee	2010			1			1	1	1		1	1											1
Kim	2007			1				1				1	?
Lee	2012	1						1
Lee	2011	1						1
Linkenhoker	2010	1						1					?
Lu	2011			1			1	1	1			1								1			1	1
Lu	2010			1			1	1	1		1	1
Lu	2013			1			1	1	1		1	1
Martin Cancho	2006			1	1		1				1			1	1	1	1			1
Softeland	1995																	1		1	1	1
Winner	2014		1																					1
Zhang	2022			1			1	1	1		1	1							1	1			1
	SUM	8	5	12	1	1	8	11	10	2	8	7	1	2	1	2	1	2	1	7	3	2	3	5
																		Together = reaction to painful stimuli
																		23
